# Supplementary material for: Crystal structure of (2E)-N-methyl-2-(2-oxo-1,2-di­hydroacenaphthylen-1-ylidene)hydrazinecarbo­thioamide
Source: Acta Crystallogr Sect E Struct Rep Online. 2014 Oct 24;70(Pt 11):415–7. doi: 10.1107/S1600536814023216 (PMC4257277; doi:10.1107/S1600536814023216)
Supplement: Supplementary file 1 [file e-70-00415-sup1.cif]

##############################################################################
#                                                                            #
# This CIF contains the data in a paper accepted for publication in          #
# Acta Crystallographica Section E. It conforms to the requirements of       #
# Notes for Authors for Acta Crystallographica Section E, and has been       #
# peer reviewed under the auspices of the IUCr Commission on Journals.       #
#                                                                            #
# Full details of the Crystallographic Information File format               #
# are given in the paper "The Crystallographic Information File (CIF):       #
# a New Standard Archive File for Crystallography" by S. R. Hall, F. H.      #
# Allen and I. D. Brown [Acta Cryst. (1991), A47, 655-685].                  #
#                                                                            #
# The current version of the core CIF dictionary is obtainable from          #
# ftp://ftp.iucr.org/pub/cif_core.dic.                                       #
#                                                                            #
# Software is freely available for graphical display of the structure(s)     #
# in this CIF. For information consult the CIF software page                 #
# http://www.iucr.org/resources/cif/software.                                #
#                                                                            #
# This file may be used for bona fide research purposes within the           #
# scientific community so long as proper attribution is given to the journal # 
# article from which it was obtained.                                        #
#                                                                            #
##############################################################################
data_I
_audit_creation_method     SHELXL-97
_chemical_name_systematic
;\
(2<i>E</i>)-<i>N</i>-Methyl-2-(2-oxo-1,2-\
dihydroacenaphthylen-1-ylidene)hydrazinecarbothioamide
;
_chemical_name_common     ?
_chemical_formula_moiety     'C14 H11 N3 O S'
_chemical_formula_sum     'C14 H11 N3 O S'
_chemical_formula_iupac     'C14 H11 N3 O S'
_chemical_formula_weight     269.33
_chemical_melting_point     ?
_symmetry_cell_setting     orthorhombic
_symmetry_space_group_name_H-M     'P 21 21 21'
_symmetry_space_group_name_Hall     'P 2ac 2ab'
loop_
    _symmetry_equiv_pos_as_xyz
    'x, y, z'
    '-x+1/2, -y, z+1/2'
    'x+1/2, -y+1/2, -z'
    '-x, y+1/2, -z+1/2'
_cell_length_a     6.1110(6)
_cell_length_b     10.0547(11)
_cell_length_c     21.497(2)
_cell_angle_alpha     90.00
_cell_angle_beta     90.00
_cell_angle_gamma     90.00
_cell_volume     1320.8(2)
_cell_formula_units_Z     4
_cell_measurement_reflns_used     ?
_cell_measurement_theta_min     ?
_cell_measurement_theta_max     ?
_cell_measurement_temperature     293(2)
_exptl_crystal_description     Block
_exptl_crystal_colour     Yellow
_exptl_crystal_size_max     0.30
_exptl_crystal_size_mid     0.25
_exptl_crystal_size_min     0.20
_exptl_crystal_density_diffrn     1.354
_exptl_crystal_density_meas     ?
_exptl_crystal_density_method     'not measured'
_exptl_crystal_F_000     560
_exptl_absorpt_coefficient_mu     0.240
_exptl_absorpt_correction_type     multi-scan
_exptl_absorpt_process_details
;
(<i>SADABS</i>; Bruker, 2008)
;
_exptl_absorpt_correction_T_min     0.932
_exptl_absorpt_correction_T_max     0.954
_exptl_special_details     ?
_diffrn_ambient_temperature     293(2)
_diffrn_radiation_type     MoK\a
_diffrn_radiation_wavelength     0.71073
_diffrn_radiation_source     'fine-focus sealed tube'
_diffrn_radiation_monochromator     graphite
_diffrn_measurement_device_type     'Bruker SMART APEXII CCD'
_diffrn_measurement_method     '\w and \f scans'
_diffrn_detector_area_resol_mean     ?
_diffrn_reflns_number     23135
_diffrn_reflns_av_R_equivalents     0.0300
_diffrn_reflns_av_sigmaI/netI     0.0248
_diffrn_reflns_theta_min     2.24
_diffrn_reflns_theta_max     30.23
_diffrn_reflns_theta_full     25.00
_diffrn_measured_fraction_theta_max     0.963
_diffrn_measured_fraction_theta_full     0.999
_diffrn_reflns_limit_h_min     -8
_diffrn_reflns_limit_h_max     8
_diffrn_reflns_limit_k_min     -13
_diffrn_reflns_limit_k_max     14
_diffrn_reflns_limit_l_min     -29
_diffrn_reflns_limit_l_max     29
_diffrn_standards_number     ?
_diffrn_standards_interval_count     ?
_diffrn_standards_interval_time     ?
_diffrn_standards_decay_%     ?
_refine_special_details
;
Refinement of <i>F</i>^2^ against ALL reflections. The weighted <i>R</i>-factor
<i>wR</i> and goodness of fit <i>S</i> are based on <i>F</i>^2^, conventional
<i>R</i>-factors <i>R</i> are based on <i>F</i>, with <i>F</i> set to zero for
negative <i>F</i>^2^. The threshold expression of <i>F</i>^2^ >
\s(<i>F</i>^2^) is used only for calculating <i>R</i>-factors(gt) <i>etc</i>.
and is not relevant to the choice of reflections for refinement.
<i>R</i>-factors based on <i>F</i>^2^ are statistically about twice as large
as those based on <i>F</i>, and <i>R</i>-factors based on ALL data will be
even larger.
;
_reflns_number_total     3941
_reflns_number_gt     2929
_reflns_threshold_expression     >2sigma(I)
_refine_ls_structure_factor_coef     Fsqd
_refine_ls_matrix_type     full
_refine_ls_R_factor_all     0.0547
_refine_ls_R_factor_gt     0.0354
_refine_ls_wR_factor_gt     0.0877
_refine_ls_wR_factor_ref     0.0997
_refine_ls_goodness_of_fit_ref     0.986
_refine_ls_restrained_S_all     0.986
_refine_ls_number_reflns     3941
_refine_ls_number_parameters     173
_refine_ls_number_restraints     0
_refine_ls_hydrogen_treatment     constr
_refine_ls_weighting_scheme     calc
_refine_ls_weighting_details
         'calc w=1/[\s^2^(Fo^2^)+(0.0532P)^2^+0.2048P] where P=(Fo^2^+2Fc^2^)/3'
_atom_sites_solution_hydrogens     geom
_atom_sites_solution_primary     direct
_atom_sites_solution_secondary     difmap
_refine_ls_shift/su_max     0.001
_refine_ls_shift/su_mean     0.000
_refine_diff_density_max     0.185
_refine_diff_density_min     -0.213
_refine_ls_extinction_method     none
_refine_ls_extinction_coef     ?
_refine_ls_abs_structure_details
;
Flack (1983); Friedel pairs
;
_refine_ls_abs_structure_Flack     -0.02(8)
loop_
    _atom_type_symbol
    _atom_type_description
    _atom_type_scat_dispersion_real
    _atom_type_scat_dispersion_imag
    _atom_type_scat_source
    'C' 'C' 0.0033 0.0016
                         'International Tables Vol C Tables 4.2.6.8 and 6.1.1.4'
    'H' 'H' 0.0000 0.0000
                         'International Tables Vol C Tables 4.2.6.8 and 6.1.1.4'
    'N' 'N' 0.0061 0.0033
                         'International Tables Vol C Tables 4.2.6.8 and 6.1.1.4'
    'O' 'O' 0.0106 0.0060
                         'International Tables Vol C Tables 4.2.6.8 and 6.1.1.4'
    'S' 'S' 0.1246 0.1234
                         'International Tables Vol C Tables 4.2.6.8 and 6.1.1.4'
_computing_data_collection
;
<i>APEX2</i> (Bruker, 2008)
;
_computing_cell_refinement
;
<i>SAINT</i> (Bruker, 2008)
;
_computing_data_reduction
;
<i>SAINT</i> (Bruker, 2008)
;
_computing_structure_solution
;
<i>SHELXS97</i> (Sheldrick, 2008)
;
_computing_structure_refinement
;
<i>SHELXL97</i> (Sheldrick, 2008)
;
_computing_molecular_graphics
;
<i>ORTEP-3 for Windows</i> (Farrugia, 2012) and PLATON (Spek,
2009)
;
_computing_publication_material
;
<i>SHELXL97</i> (Sheldrick, 2008) and <i>PLATON</i> (Spek,
2009)
;
loop_
    _atom_site_type_symbol
    _atom_site_label
    _atom_site_fract_x
    _atom_site_fract_y
    _atom_site_fract_z
    _atom_site_U_iso_or_equiv
    _atom_site_adp_type
    _atom_site_calc_flag
    _atom_site_refinement_flags
    _atom_site_occupancy
    _atom_site_symmetry_multiplicity
    _atom_site_disorder_assembly
    _atom_site_disorder_group
    S S1 0.25692(8) 0.16757(4) 0.21243(2) 0.04960(13) Uani d . 1 1 . .
    N N1 0.7542(2) -0.05741(12) 0.17414(6) 0.0365(3) Uani d . 1 1 . .
    C C6 1.2232(3) -0.09719(15) 0.07905(7) 0.0371(3) Uani d . 1 1 . .
    O O1 0.8428(2) 0.16301(14) 0.08374(6) 0.0550(4) Uani d . 1 1 . .
    N N2 0.6084(2) 0.04380(14) 0.17558(7) 0.0416(3) Uani d . 1 1 . .
    H H2 0.6259 0.1109 0.1513 0.050 Uiso calc R 1 1 . .
    C C7 1.0847(3) -0.14650(15) 0.12619(7) 0.0342(3) Uani d . 1 1 . .
    C C13 0.4342(3) 0.04074(16) 0.21510(8) 0.0380(3) Uani d . 1 1 . .
    N N3 0.4208(2) -0.06205(15) 0.25248(7) 0.0445(3) Uani d . 1 1 . .
    H H3 0.5225 -0.1210 0.2506 0.053 Uiso calc R 1 1 . .
    C C12 0.9103(3) -0.04864(16) 0.13442(7) 0.0350(3) Uani d . 1 1 . .
    C C5 1.1533(3) 0.02565(17) 0.05510(8) 0.0425(4) Uani d . 1 1 . .
    C C11 0.9539(3) 0.06370(17) 0.08912(8) 0.0403(4) Uani d . 1 1 . .
    C C8 1.1346(3) -0.26514(17) 0.15336(8) 0.0416(4) Uani d . 1 1 . .
    H H8 1.0445 -0.3015 0.1838 0.050 Uiso calc R 1 1 . .
    C C9 1.3268(3) -0.3313(2) 0.13404(9) 0.0492(4) Uani d . 1 1 . .
    H H9 1.3632 -0.4114 0.1530 0.059 Uiso calc R 1 1 . .
    C C14 0.2450(4) -0.0824(2) 0.29673(10) 0.0634(5) Uani d . 1 1 . .
    H H14A 0.2421 -0.0099 0.3258 0.095 Uiso calc R 1 1 . .
    H H14B 0.2686 -0.1642 0.3187 0.095 Uiso calc R 1 1 . .
    H H14C 0.1080 -0.0866 0.2750 0.095 Uiso calc R 1 1 . .
    C C1 1.4122(3) -0.16161(19) 0.05877(8) 0.0435(4) Uani d . 1 1 . .
    C C2 1.5292(4) -0.0968(2) 0.01114(10) 0.0604(6) Uani d . 1 1 . .
    H H2A 1.6559 -0.1356 -0.0045 0.072 Uiso calc R 1 1 . .
    C C4 1.2699(4) 0.0860(2) 0.00894(9) 0.0578(5) Uani d . 1 1 . .
    H H4 1.2252 0.1668 -0.0078 0.069 Uiso calc R 1 1 . .
    C C3 1.4596(4) 0.0221(2) -0.01250(11) 0.0671(6) Uani d . 1 1 . .
    H H3A 1.5408 0.0621 -0.0439 0.080 Uiso calc R 1 1 . .
    C C10 1.4618(3) -0.2829(2) 0.08867(9) 0.0505(5) Uani d . 1 1 . .
    H H10 1.5867 -0.3300 0.0775 0.061 Uiso calc R 1 1 . .
loop_
    _atom_site_aniso_label
    _atom_site_aniso_U_11
    _atom_site_aniso_U_22
    _atom_site_aniso_U_33
    _atom_site_aniso_U_12
    _atom_site_aniso_U_13
    _atom_site_aniso_U_23
    S1 0.0421(2) 0.0413(2) 0.0654(3) 0.0080(2) 0.0033(2) -0.01024(19)
    N1 0.0345(6) 0.0331(6) 0.0420(7) 0.0008(6) 0.0020(7) -0.0007(5)
    C6 0.0373(9) 0.0370(8) 0.0369(8) -0.0031(7) -0.0004(7) -0.0047(6)
    O1 0.0621(8) 0.0423(7) 0.0605(8) 0.0123(7) 0.0046(7) 0.0140(6)
    N2 0.0397(7) 0.0361(7) 0.0488(8) 0.0054(6) 0.0055(7) 0.0043(6)
    C7 0.0353(8) 0.0338(8) 0.0336(7) 0.0004(6) -0.0001(6) -0.0013(6)
    C13 0.0337(8) 0.0365(8) 0.0438(8) -0.0028(6) 0.0001(7) -0.0089(7)
    N3 0.0401(8) 0.0406(7) 0.0528(8) 0.0015(6) 0.0077(7) -0.0009(7)
    C12 0.0356(8) 0.0326(7) 0.0368(7) 0.0007(6) -0.0014(7) 0.0021(6)
    C5 0.0498(10) 0.0395(9) 0.0381(8) -0.0029(8) 0.0047(8) -0.0009(7)
    C11 0.0436(9) 0.0357(8) 0.0415(8) -0.0005(7) -0.0003(7) 0.0040(7)
    C8 0.0454(10) 0.0386(9) 0.0407(9) 0.0029(8) 0.0000(8) 0.0019(7)
    C9 0.0523(10) 0.0432(9) 0.0521(10) 0.0129(9) -0.0088(8) -0.0013(8)
    C14 0.0583(12) 0.0610(12) 0.0707(13) -0.0037(11) 0.0226(12) 0.0021(9)
    C1 0.0388(9) 0.0476(9) 0.0441(9) -0.0044(8) 0.0042(7) -0.0129(8)
    C2 0.0513(12) 0.0702(14) 0.0596(12) -0.0090(10) 0.0196(10) -0.0180(10)
    C4 0.0742(14) 0.0496(10) 0.0495(10) -0.0103(11) 0.0164(11) 0.0068(8)
    C3 0.0747(16) 0.0684(15) 0.0581(12) -0.0179(12) 0.0285(12) -0.0009(10)
    C10 0.0397(10) 0.0547(11) 0.0572(11) 0.0100(8) -0.0044(8) -0.0157(9)
_geom_special_details
;
All e.s.d.'s (except the e.s.d. in the dihedral angle between two l.s. planes)
are estimated using the full covariance matrix. The cell e.s.d.'s are taken
into account individually in the estimation of e.s.d.'s in distances, angles
and torsion angles; correlations between e.s.d.'s in cell parameters are only
used when they are defined by crystal symmetry. An approximate (isotropic)
treatment of cell e.s.d.'s is used for estimating e.s.d.'s involving l.s.
planes.
;
loop_
    _geom_bond_atom_site_label_1
    _geom_bond_atom_site_label_2
    _geom_bond_site_symmetry_2
    _geom_bond_distance
    _geom_bond_publ_flag
    S1 C13 . 1.6744(17) ?
    N1 C12 . 1.283(2) ?
    N1 N2 . 1.3528(19) ?
    C6 C1 . 1.394(2) ?
    C6 C5 . 1.405(2) ?
    C6 C7 . 1.410(2) ?
    O1 C11 . 1.213(2) ?
    N2 C13 . 1.362(2) ?
    N2 H2 . 0.8600 ?
    C7 C8 . 1.363(2) ?
    C7 C12 . 1.461(2) ?
    C13 N3 . 1.312(2) ?
    N3 C14 . 1.449(2) ?
    N3 H3 . 0.8600 ?
    C12 C11 . 1.515(2) ?
    C5 C4 . 1.364(3) ?
    C5 C11 . 1.472(3) ?
    C8 C9 . 1.412(2) ?
    C8 H8 . 0.9300 ?
    C9 C10 . 1.367(3) ?
    C9 H9 . 0.9300 ?
    C14 H14A . 0.9600 ?
    C14 H14B . 0.9600 ?
    C14 H14C . 0.9600 ?
    C1 C2 . 1.409(3) ?
    C1 C10 . 1.411(3) ?
    C2 C3 . 1.367(3) ?
    C2 H2A . 0.9300 ?
    C4 C3 . 1.403(3) ?
    C4 H4 . 0.9300 ?
    C3 H3A . 0.9300 ?
    C10 H10 . 0.9300 ?
loop_
    _geom_angle_atom_site_label_1
    _geom_angle_atom_site_label_2
    _geom_angle_atom_site_label_3
    _geom_angle_site_symmetry_1
    _geom_angle_site_symmetry_3
    _geom_angle
    _geom_angle_publ_flag
    C12 N1 N2 . . 116.93(13) ?
    C1 C6 C5 . . 123.08(16) ?
    C1 C6 C7 . . 123.95(16) ?
    C5 C6 C7 . . 112.96(15) ?
    N1 N2 C13 . . 120.78(14) ?
    N1 N2 H2 . . 119.6 ?
    C13 N2 H2 . . 119.6 ?
    C8 C7 C6 . . 118.78(16) ?
    C8 C7 C12 . . 134.48(16) ?
    C6 C7 C12 . . 106.73(13) ?
    N3 C13 N2 . . 116.67(15) ?
    N3 C13 S1 . . 125.49(13) ?
    N2 C13 S1 . . 117.84(13) ?
    C13 N3 C14 . . 124.05(16) ?
    C13 N3 H3 . . 118.0 ?
    C14 N3 H3 . . 118.0 ?
    N1 C12 C7 . . 125.20(14) ?
    N1 C12 C11 . . 127.56(15) ?
    C7 C12 C11 . . 107.22(14) ?
    C4 C5 C6 . . 119.92(18) ?
    C4 C5 C11 . . 132.73(18) ?
    C6 C5 C11 . . 107.34(15) ?
    O1 C11 C5 . . 129.05(16) ?
    O1 C11 C12 . . 125.21(16) ?
    C5 C11 C12 . . 105.74(14) ?
    C7 C8 C9 . . 118.19(17) ?
    C7 C8 H8 . . 120.9 ?
    C9 C8 H8 . . 120.9 ?
    C10 C9 C8 . . 122.95(18) ?
    C10 C9 H9 . . 118.5 ?
    C8 C9 H9 . . 118.5 ?
    N3 C14 H14A . . 109.5 ?
    N3 C14 H14B . . 109.5 ?
    H14A C14 H14B . . 109.5 ?
    N3 C14 H14C . . 109.5 ?
    H14A C14 H14C . . 109.5 ?
    H14B C14 H14C . . 109.5 ?
    C6 C1 C2 . . 115.65(19) ?
    C6 C1 C10 . . 115.92(16) ?
    C2 C1 C10 . . 128.43(18) ?
    C3 C2 C1 . . 121.1(2) ?
    C3 C2 H2A . . 119.4 ?
    C1 C2 H2A . . 119.4 ?
    C5 C4 C3 . . 117.9(2) ?
    C5 C4 H4 . . 121.1 ?
    C3 C4 H4 . . 121.1 ?
    C2 C3 C4 . . 122.4(2) ?
    C2 C3 H3A . . 118.8 ?
    C4 C3 H3A . . 118.8 ?
    C9 C10 C1 . . 120.19(17) ?
    C9 C10 H10 . . 119.9 ?
    C1 C10 H10 . . 119.9 ?
loop_
    _geom_torsion_atom_site_label_1
    _geom_torsion_atom_site_label_2
    _geom_torsion_atom_site_label_3
    _geom_torsion_atom_site_label_4
    _geom_torsion_site_symmetry_1
    _geom_torsion_site_symmetry_2
    _geom_torsion_site_symmetry_3
    _geom_torsion_site_symmetry_4
    _geom_torsion
    _geom_torsion_publ_flag
    C12 N1 N2 C13 . . . . 178.14(14) ?
    C1 C6 C7 C8 . . . . -1.1(2) ?
    C5 C6 C7 C8 . . . . -179.95(15) ?
    C1 C6 C7 C12 . . . . 178.56(15) ?
    C5 C6 C7 C12 . . . . -0.34(19) ?
    N1 N2 C13 N3 . . . . 2.3(2) ?
    N1 N2 C13 S1 . . . . -178.08(12) ?
    N2 C13 N3 C14 . . . . -179.01(17) ?
    S1 C13 N3 C14 . . . . 1.4(3) ?
    N2 N1 C12 C7 . . . . 179.26(15) ?
    N2 N1 C12 C11 . . . . 1.1(2) ?
    C8 C7 C12 N1 . . . . 0.8(3) ?
    C6 C7 C12 N1 . . . . -178.75(15) ?
    C8 C7 C12 C11 . . . . 179.24(18) ?
    C6 C7 C12 C11 . . . . -0.29(17) ?
    C1 C6 C5 C4 . . . . 1.4(3) ?
    C7 C6 C5 C4 . . . . -179.72(17) ?
    C1 C6 C5 C11 . . . . -178.08(15) ?
    C7 C6 C5 C11 . . . . 0.83(19) ?
    C4 C5 C11 O1 . . . . -0.5(4) ?
    C6 C5 C11 O1 . . . . 178.88(19) ?
    C4 C5 C11 C12 . . . . 179.7(2) ?
    C6 C5 C11 C12 . . . . -0.95(18) ?
    N1 C12 C11 O1 . . . . -0.7(3) ?
    C7 C12 C11 O1 . . . . -179.08(17) ?
    N1 C12 C11 C5 . . . . 179.18(16) ?
    C7 C12 C11 C5 . . . . 0.76(18) ?
    C6 C7 C8 C9 . . . . 1.7(2) ?
    C12 C7 C8 C9 . . . . -177.74(17) ?
    C7 C8 C9 C10 . . . . -1.3(3) ?
    C5 C6 C1 C2 . . . . -1.3(2) ?
    C7 C6 C1 C2 . . . . 179.96(16) ?
    C5 C6 C1 C10 . . . . 178.58(16) ?
    C7 C6 C1 C10 . . . . -0.2(2) ?
    C6 C1 C2 C3 . . . . 0.6(3) ?
    C10 C1 C2 C3 . . . . -179.2(2) ?
    C6 C5 C4 C3 . . . . -0.7(3) ?
    C11 C5 C4 C3 . . . . 178.57(19) ?
    C1 C2 C3 C4 . . . . 0.0(4) ?
    C5 C4 C3 C2 . . . . 0.1(3) ?
    C8 C9 C10 C1 . . . . 0.0(3) ?
    C6 C1 C10 C9 . . . . 0.7(2) ?
    C2 C1 C10 C9 . . . . -179.5(2) ?
loop_
    _geom_hbond_atom_site_label_D
    _geom_hbond_atom_site_label_H
    _geom_hbond_atom_site_label_A
    _geom_hbond_site_symmetry_A
    _geom_hbond_distance_DH
    _geom_hbond_distance_HA
    _geom_hbond_distance_DA
    _geom_hbond_angle_DHA
    N2 H2 O1 . 0.86 2.03 2.7178(19) 136
    N3 H3 N1 . 0.86 2.26 2.6437(19) 107
    N3 H3 S1 4_645 0.86 2.64 3.4407(15) 156
    C4 H4 O1 3_555 0.93 2.47 3.246(2) 141
    C2 H2A Cg 3_545 0.93 2.76 3.502(2) 137
data_global
_journal_date_recd_electronic     2014-10-09
_journal_date_accepted     2014-10-21
_journal_name_full     'Acta Crystallographica, Section E'
_journal_year     2014
_journal_volume     70
_journal_issue     11
_journal_page_first     415
_journal_page_last     417
_journal_paper_category     GO
_journal_paper_doi     10.1107/S1600536814023216
_journal_coeditor_code     SU2796
_publ_contact_author_name     'A. Subbiah Pandi'
_publ_contact_author_address
;
  Department of Physics
  Presidency College
  Chennai- 600 005
  India
;
_publ_contact_author_email     'aspandian59@gmail.com'
_publ_contact_author_fax     '044 091 2854 4894'
_publ_contact_author_phone     '044 091 24471061'
_publ_section_title
;\
Crystal structure of
(2<i>E</i>)-<i>N</i>-methyl-2-(2-oxo-1,2-\
dihydroacenaphthylen-1-ylidene)hydrazinecarbothioamide
;
loop_
    _publ_author_name
    _publ_author_address
    'Vimala, G.'
;
Department of Physics
Presidency College (Autonomous)
Chennai 600 005
India
;
    'J. Govindaraj'
;
 Department of Physics
 Pachaiyappa's College for Men
 Kancheepuram 631 501
 India
;
    'J. Haribabu'
;
   Department of Chemistry
   National Institute of Technology
   Trichy 620 015
   India
;
    'R. Karvembu'
;
   Department of Chemistry
   National Institute of Technology
   Trichy 620 015
   India
;
    'A. SubbiahPandi'
;    Department of Physics
     Presidency College (Autonomous)
     Chennai 600 005
     India
   Department of Chemistry
   National Institute of Technology
   Trichy 620 015
   India
;
_publ_section_synopsis
;
In the title compound, the acenapthylene ring system and the
hydrazinecarbothioamide unit (=N---NH---C=S---NH--) are essentially coplanar,
making a dihedral angle of 1.59 (9)\%. The molecular conformation is
stabilized by two weak intramolecular hydrogen bonds (N---H...O and
N---H...N), which generate <i>S</i>(6) and <i>S</i>(5) ring motifs.
;
