# Supplementary material for: Crystal structure of (2E)-N-methyl-2-(2-oxo-1,2-di­hydroacenaphthylen-1-ylidene)hydrazinecarbo­thioamide
Source: Acta Crystallogr Sect E Struct Rep Online. 2014 Oct 24;70(Pt 11):415–7. doi: 10.1107/S1600536814023216 (PMC4257277; doi:10.1107/S1600536814023216)
Supplement: Supplementary file 2 [file e-70-00415-Isup2.hkl]

# 
# h,k,l, Fc-squared, Fo-squared, sigma(Fo-squared) and status flag 
# 
data_I
_shelx_title ' ASPJH1 in P2(1)2(1)2(1)' 
_shelx_refln_list_code          4 
_shelx_F_calc_maximum      127.89 
_exptl_crystal_F_000       552.00 
_reflns_d_resolution_high  0.7058 
 
loop_ 
 _symmetry_equiv_pos_as_xyz 
 'x, y, z' 
 '-x+1/2, -y, z+1/2' 
 'x+1/2, -y+1/2, -z' 
 '-x, y+1/2, -z+1/2' 
 
_cell_length_a     6.1110 
_cell_length_b    10.0547 
_cell_length_c    21.4966 
_cell_angle_alpha  90.000 
_cell_angle_beta   90.000 
_cell_angle_gamma  90.000 
 
_shelx_F_squared_multiplier     1.000 
 
loop_ 
 _refln_index_h 
 _refln_index_k 
 _refln_index_l 
 _refln_F_squared_calc 
 _refln_F_squared_meas 
 _refln_F_squared_sigma 
 _refln_observed_status 
   2   0   0     1086.68     1141.09     12.95 o 
   4   0   0      361.75      317.10      9.40 o 
   6   0   0      955.44      964.90     16.62 o 
   8   0   0       18.76       18.57      4.99 o 
   1   1   0     2682.14     2636.82     14.21 o 
   2   1   0      266.85      320.88      2.51 o 
   3   1   0      494.80      470.83      4.32 o 
   4   1   0      111.35      131.00      2.18 o 
   5   1   0      264.32      246.28      5.74 o 
   6   1   0        8.16        8.88      1.70 o 
   7   1   0       23.31       18.41      2.34 o 
   8   1   0        2.12        6.31      3.05 o 
   0   2   0     5139.55     4726.01     39.43 o 
   1   2   0       22.41       26.73      0.57 o 
   2   2   0      579.78      584.75      4.12 o 
   3   2   0      171.35      196.06      1.84 o 
   4   2   0        1.55        0.34      0.57 o 
   5   2   0        7.07        7.83      1.09 o 
   6   2   0       54.10       56.11      4.94 o 
   7   2   0       60.54       56.04      4.14 o 
   8   2   0        7.56        7.96      3.83 o 
   1   3   0      765.32      756.04      5.50 o 
   2   3   0      271.72      331.55      2.96 o 
   3   3   0      882.64      781.62      6.45 o 
   4   3   0       22.12       25.09      0.94 o 
   5   3   0      698.26      686.99      8.51 o 
   6   3   0      267.77      273.69      5.35 o 
   7   3   0      370.81      386.87     10.41 o 
   8   3   0       12.96        8.28      4.88 o 
   0   4   0     1120.95     1113.27     12.97 o 
   1   4   0       41.27       38.66      1.20 o 
   2   4   0     1406.04     1464.32     10.44 o 
   3   4   0      270.16      259.66      2.73 o 
   4   4   0      306.47      322.79      4.03 o 
   5   4   0      106.48      106.18      2.42 o 
   6   4   0       80.86       80.48      3.91 o 
   7   4   0        0.43        7.65      3.65 o 
   8   4   0        2.58        0.62      5.28 o 
   1   5   0       51.43       63.45      1.79 o 
   2   5   0      376.69      420.00      5.04 o 
   3   5   0        0.93        0.48      0.48 o 
   4   5   0        1.12       -0.19      0.73 o 
   5   5   0       40.45       38.98      1.95 o 
   6   5   0       23.35       24.96      2.85 o 
   7   5   0        0.02        2.63      3.01 o 
   0   6   0      197.27      198.21      4.15 o 
   1   6   0      227.21      246.60      3.56 o 
   2   6   0      297.94      268.94      3.84 o 
   3   6   0       19.20       13.83      1.15 o 
   4   6   0        1.61        1.16      1.18 o 
   5   6   0        0.68       -0.45      1.32 o 
   6   6   0        6.90        9.22      2.47 o 
   7   6   0       11.68       15.07      4.09 o 
   1   7   0      156.54      156.45      3.02 o 
   2   7   0      225.19      223.41      3.66 o 
   3   7   0       77.30       91.55      3.16 o 
   4   7   0        0.24       -0.16      1.10 o 
   5   7   0       99.54      111.54      3.61 o 
   6   7   0       28.39       33.32      3.57 o 
   7   7   0       15.05       29.60      9.57 o 
   0   8   0     1396.12     1376.45     17.44 o 
   1   8   0       92.96       99.27      2.82 o 
   2   8   0       75.92       82.57      2.57 o 
   3   8   0       36.07       31.31      2.27 o 
   4   8   0       38.24       40.98      3.11 o 
   5   8   0       44.26       39.30      3.29 o 
   6   8   0      107.39      114.23      8.40 o 
   7   8   0        4.55       11.04      5.01 o 
   1   9   0       11.05        7.90      1.55 o 
   2   9   0        0.72       -1.02      1.16 o 
   3   9   0        1.28        1.56      1.14 o 
   4   9   0       50.38       50.59      3.26 o 
   5   9   0       90.69      102.19      4.16 o 
   6   9   0        3.13        4.49      3.26 o 
   0  10   0      691.25      687.27     13.65 o 
   1  10   0       80.21       84.02      3.71 o 
   2  10   0        0.02       -1.27      1.27 o 
   3  10   0      124.97      127.54      6.18 o 
   4  10   0       33.16       35.13      3.10 o 
   5  10   0       33.16       27.07      2.78 o 
   1  11   0      188.14      197.87      7.39 o 
   2  11   0        7.59        3.34      2.00 o 
   3  11   0       88.24       95.43      5.23 o 
   4  11   0        5.18        5.64      2.19 o 
   5  11   0       24.31       15.84      4.84 o 
   0  12   0       86.04       82.12      5.83 o 
   1  12   0        3.81        3.69      2.03 o 
   2  12   0      179.21      200.66     10.95 o 
   3  12   0        0.88       -0.82      2.41 o 
   4  12   0       48.20       52.27      8.39 o 
   1  13   0        9.22        8.94      2.66 o 
   2  13   0        5.26        1.86      3.36 o 
   0  14   0       15.44        9.82      8.25 o 
   1  14   0        5.65        2.65      6.48 o 
   1   0   1      587.35      587.89      3.34 o 
   2   0   1      351.80      363.21      2.43 o 
   3   0   1       75.08       71.04      1.49 o 
   4   0   1       75.46       87.65      3.43 o 
   5   0   1        3.88        1.90      1.36 o 
   6   0   1       50.00       55.33      3.27 o 
   7   0   1       27.58       25.50      2.42 o 
   8   0   1        0.66       -1.76      2.48 o 
  -8   1   1        4.99        3.20      3.36 o 
  -7   1   1       54.08       54.06      3.37 o 
  -6   1   1       34.03       38.42      2.85 o 
  -5   1   1      282.14      289.72      6.72 o 
  -4   1   1      265.56      282.00      3.65 o 
  -3   1   1     2626.37     2703.10     17.56 o 
  -2   1   1     1231.29     1257.20      7.94 o 
  -1   1   1      208.74      182.61      1.28 o 
   0   1   1     1606.38     1286.51     37.41 o 
   1   1   1      206.22      181.72      1.33 o 
   2   1   1     1232.55     1250.35      7.41 o 
   3   1   1     2656.43     2741.00     20.12 o 
   4   1   1      261.44      269.77      4.07 o 
   5   1   1      283.16      281.77      4.62 o 
   6   1   1       35.04       31.88      2.69 o 
   7   1   1       54.62       56.99      3.46 o 
   8   1   1        5.03        5.39      3.03 o 
  -8   2   1       11.17       14.17      3.75 o 
  -7   2   1        3.36        4.70      2.14 o 
  -6   2   1        6.31        6.41      2.03 o 
  -5   2   1      226.80      224.15      4.04 o 
  -4   2   1      138.41      133.99      2.18 o 
  -3   2   1      493.82      522.55      4.13 o 
  -2   2   1      534.08      524.33      3.80 o 
  -1   2   1      634.55      594.64      3.52 o 
   0   2   1      498.52      506.42      3.06 o 
   1   2   1      641.48      602.30      3.65 o 
   2   2   1      546.57      541.01      4.02 o 
   3   2   1      497.47      519.36      4.09 o 
   4   2   1      148.25      143.04      2.37 o 
   5   2   1      224.98      223.92      4.21 o 
   6   2   1        5.78        2.33      1.98 o 
   7   2   1        3.05        2.21      2.15 o 
   8   2   1       10.59       18.29      4.42 o 
  -8   3   1        1.03        5.24      4.83 o 
  -7   3   1        1.19        8.11      2.59 o 
  -6   3   1       24.86       25.57      3.63 o 
  -5   3   1       18.69       13.47      1.44 o 
  -4   3   1      222.34      235.24      2.65 o 
  -3   3   1       21.15       15.84      1.07 o 
  -2   3   1       56.19       57.70      1.20 o 
  -1   3   1      358.51      346.01      3.69 o 
   0   3   1      772.07      735.91      4.82 o 
   1   3   1      358.77      349.30      2.75 o 
   2   3   1       55.02       58.16      1.26 o 
   3   3   1       21.07       19.45      0.88 o 
   4   3   1      221.62      229.95      2.66 o 
   5   3   1       18.74       18.29      1.54 o 
   6   3   1       24.21       22.27      1.94 o 
   7   3   1        1.24       10.64      2.81 o 
   8   3   1        0.92        0.88      8.39 o 
  -8   4   1       32.87       38.18      7.57 o 
  -7   4   1       17.16       13.41      3.47 o 
  -6   4   1      184.77      181.41      5.40 o 
  -5   4   1        4.74        1.89      1.00 o 
  -4   4   1      827.12      835.96      7.89 o 
  -3   4   1      110.95      135.37      1.88 o 
  -2   4   1     2680.49     2663.26     18.02 o 
  -1   4   1      313.27      336.80      3.23 o 
   0   4   1     5298.85     5197.78     38.05 o 
   1   4   1      311.38      341.74      3.52 o 
   2   4   1     2670.61     2662.12     18.99 o 
   3   4   1      112.59      131.56      1.94 o 
   4   4   1      814.36      828.06      8.31 o 
   5   4   1        4.98        3.29      1.03 o 
   6   4   1      189.42      198.69      6.99 o 
   7   4   1       16.83       11.88      3.07 o 
   8   4   1       33.09       28.90      8.17 o 
  -7   5   1       40.68       44.12      5.29 o 
  -6   5   1        7.46        1.83      2.24 o 
  -5   5   1       72.26       72.44      2.79 o 
  -4   5   1       83.10       83.40      2.14 o 
  -3   5   1      155.86      152.15      2.04 o 
  -2   5   1      349.17      354.88      4.51 o 
  -1   5   1      238.07      226.48      2.82 o 
   0   5   1      161.58      202.02      2.86 o 
   1   5   1      229.57      217.55      3.08 o 
   2   5   1      350.31      347.98      4.60 o 
   3   5   1      152.64      143.70      2.14 o 
   4   5   1       83.38       79.24      1.98 o 
   5   5   1       70.71       68.00      2.34 o 
   6   5   1        6.90        2.63      1.93 o 
   7   5   1       42.14       47.42      5.09 o 
  -7   6   1        4.40        4.37      3.62 o 
  -6   6   1        2.10       -1.77      1.77 o 
  -5   6   1       38.43       41.73      2.32 o 
  -4   6   1       64.11       58.85      2.66 o 
  -3   6   1       41.92       35.47      1.64 o 
  -2   6   1      271.30      284.07      4.23 o 
  -1   6   1      331.47      363.13      4.21 o 
   0   6   1      222.68      259.07      3.43 o 
   1   6   1      330.76      367.44      4.51 o 
   2   6   1      270.38      283.22      3.94 o 
   3   6   1       42.58       37.56      1.57 o 
   4   6   1       63.84       59.17      2.64 o 
   5   6   1       38.14       40.01      2.50 o 
   6   6   1        2.07        2.82      1.95 o 
   7   6   1        4.25        2.36      4.79 o 
  -7   7   1       34.08       32.25      9.72 o 
  -6   7   1        7.89        7.60      2.45 o 
  -5   7   1      189.32      202.23      4.61 o 
  -4   7   1       43.68       37.47      2.37 o 
  -3   7   1      543.37      545.60      6.59 o 
  -2   7   1      111.71      121.30      2.90 o 
  -1   7   1      544.78      511.88      8.19 o 
   0   7   1      445.90      472.94      5.35 o 
   1   7   1      541.37      531.64      6.45 o 
   2   7   1      109.15      114.79      2.64 o 
   3   7   1      553.21      547.23      6.00 o 
   4   7   1       44.77       36.33      2.28 o 
   5   7   1      189.55      200.85      5.66 o 
   6   7   1        7.71       10.86      3.36 o 
   7   7   1       33.42       24.59      7.95 o 
  -7   8   1        5.25        6.04      4.56 o 
  -6   8   1       20.50       26.69      3.53 o 
  -5   8   1        2.62        5.84      1.59 o 
  -4   8   1      117.94      132.57      6.17 o 
  -3   8   1      140.94      138.92      3.23 o 
  -2   8   1      588.45      574.38      6.87 o 
  -1   8   1       75.65       75.63      2.52 o 
   0   8   1      513.22      515.21      5.97 o 
   1   8   1       74.07       72.32      2.65 o 
   2   8   1      598.53      563.98      6.77 o 
   3   8   1      141.23      132.40      3.36 o 
   4   8   1      116.31      121.41      3.78 o 
   5   8   1        2.88        1.47      1.53 o 
   6   8   1       21.05       23.55      3.45 o 
   7   8   1        5.10        4.86      4.86 o 
  -6   9   1       36.08       39.76      7.36 o 
  -5   9   1       12.16       15.39      2.29 o 
  -4   9   1       28.69       22.22      2.40 o 
  -3   9   1        5.23        7.50      1.68 o 
  -2   9   1       36.68       36.66      2.87 o 
  -1   9   1       36.63       36.05      2.25 o 
   0   9   1        4.91        7.19      1.58 o 
   1   9   1       36.91       40.49      2.30 o 
   2   9   1       36.71       27.69      2.05 o 
   3   9   1        5.28        3.63      1.48 o 
   4   9   1       28.65       27.61      3.36 o 
   5   9   1       12.10       20.00      2.49 o 
   6   9   1       35.79       40.38      4.97 o 
  -5  10   1        3.19        1.98      2.33 o 
  -4  10   1       40.66       42.51      3.37 o 
  -3  10   1       97.00      109.07      3.64 o 
  -2  10   1      108.10      108.00      3.61 o 
  -1  10   1        0.04        2.44      1.60 o 
   0  10   1        9.57       16.68      2.26 o 
   1  10   1        0.04       -1.30      1.30 o 
   2  10   1      105.86      104.36      3.50 o 
   3  10   1       97.40      107.90      3.93 o 
   4  10   1       40.40       43.26      3.33 o 
   5  10   1        3.19        1.15      2.14 o 
  -5  11   1       29.14       28.06      4.07 o 
  -4  11   1       21.74       24.23      3.37 o 
  -3  11   1      168.24      190.98      5.70 o 
  -2  11   1        5.29        4.79      2.89 o 
  -1  11   1       21.97       29.71      3.05 o 
   0  11   1        0.29       -1.67      1.67 o 
   1  11   1       23.57       27.36      2.62 o 
   2  11   1        5.66        2.32      1.81 o 
   3  11   1      165.90      183.65      6.35 o 
   4  11   1       22.12       19.93      3.53 o 
   5  11   1       29.10       32.45      5.34 o 
  -4  12   1        5.88       14.28      6.04 o 
  -3  12   1       18.51       19.41      3.37 o 
  -2  12   1        6.95        9.85      2.55 o 
  -1  12   1        8.01       11.72      2.34 o 
   0  12   1       16.27       18.71      2.51 o 
   1  12   1        7.94       12.01      2.39 o 
   2  12   1        6.88        8.65      2.66 o 
   3  12   1       18.72       22.80      3.43 o 
   4  12   1        5.84       12.22      5.60 o 
  -2  13   1        3.94        2.79      3.01 o 
  -1  13   1        5.22        5.82      2.64 o 
   0  13   1        8.17        6.35      2.48 o 
   1  13   1        5.64        5.57      2.64 o 
   2  13   1        4.05       12.54      4.74 o 
  -1  14   1        4.73        0.15      6.18 o 
   0  14   1       41.40       41.62      5.47 o 
   1   0   2      581.69      635.67      3.42 o 
   2   0   2     2572.63     2547.41     19.18 o 
   3   0   2       19.74       18.03      0.54 o 
   4   0   2      156.71      147.52      2.03 o 
   5   0   2        9.12        5.40      1.30 o 
   6   0   2      489.79      498.67     11.09 o 
   7   0   2        0.70        2.61      1.92 o 
   8   0   2       26.26       24.39      3.46 o 
  -8   1   2        4.42        3.19      2.77 o 
  -7   1   2        8.49        7.53      2.16 o 
  -6   1   2      186.09      191.44      5.89 o 
  -5   1   2      245.13      238.56      6.10 o 
  -4   1   2       12.65       14.76      0.93 o 
  -3   1   2       33.55       46.59      0.94 o 
  -2   1   2       23.76       18.81      0.47 o 
  -1   1   2      244.45      231.08      1.57 o 
   0   1   2    16354.90    13795.97    150.44 o 
   1   1   2      232.01      219.52      1.47 o 
   2   1   2       25.60       21.16      0.63 o 
   3   1   2       35.41       49.73      1.85 o 
   4   1   2       12.45       14.29      0.73 o 
   5   1   2      241.12      231.27      3.83 o 
   6   1   2      188.41      199.35      5.29 o 
   7   1   2        9.28        8.11      2.33 o 
   8   1   2        4.46        4.56      3.06 o 
  -8   2   2       11.82       11.94      5.05 o 
  -7   2   2       27.40       28.28      3.22 o 
  -6   2   2      115.31      114.68      5.20 o 
  -5   2   2      181.31      188.48      3.70 o 
  -4   2   2      262.99      272.27      2.87 o 
  -3   2   2      230.00      275.13      3.26 o 
  -2   2   2      734.11      779.14      5.37 o 
  -1   2   2     3637.70     3575.83     17.42 o 
   0   2   2        8.34       13.45      0.37 o 
   1   2   2     3646.47     3595.25     18.46 o 
   2   2   2      720.39      756.35      5.40 o 
   3   2   2      234.37      280.21      2.67 o 
   4   2   2      260.12      267.61      2.70 o 
   5   2   2      179.28      183.39      3.29 o 
   6   2   2      111.96      116.20      4.89 o 
   7   2   2       26.79       28.23      3.24 o 
   8   2   2       12.14       13.88      4.13 o 
  -8   3   2        5.23        8.70      5.48 o 
  -7   3   2       54.50       47.02      6.12 o 
  -6   3   2       75.89       75.92      3.21 o 
  -5   3   2       79.93       67.84      1.67 o 
  -4   3   2       96.17       96.72      1.64 o 
  -3   3   2      879.25      852.20      6.33 o 
  -2   3   2     1020.64     1117.67      7.13 o 
  -1   3   2     2547.15     2628.62     15.35 o 
   0   3   2       11.24       12.00      0.49 o 
   1   3   2     2529.40     2591.32     15.89 o 
   2   3   2     1001.81     1104.00      8.12 o 
   3   3   2      879.75      865.23      6.74 o 
   4   3   2       99.88       96.33      1.71 o 
   5   3   2       82.79       77.67      2.57 o 
   6   3   2       74.54       73.20      3.27 o 
   7   3   2       51.86       51.98      4.60 o 
   8   3   2        5.09       19.00      9.87 o 
  -8   4   2        7.17        5.40      5.66 o 
  -7   4   2       59.30       61.72      5.80 o 
  -6   4   2       14.39       18.36      2.39 o 
  -5   4   2       99.10       96.50      2.42 o 
  -4   4   2      145.47      141.26      2.55 o 
  -3   4   2      127.12      141.57      1.93 o 
  -2   4   2      770.77      795.63      6.13 o 
  -1   4   2      104.49       99.92      1.59 o 
   0   4   2       21.55       28.06      1.20 o 
   1   4   2      106.70      103.31      2.14 o 
   2   4   2      787.11      818.23      7.21 o 
   3   4   2      125.20      140.50      1.95 o 
   4   4   2      147.46      139.92      2.90 o 
   5   4   2      100.47       96.34      2.39 o 
   6   4   2       13.15       16.87      2.36 o 
   7   4   2       59.75       62.42      5.23 o 
  -7   5   2       14.72       12.76      3.78 o 
  -6   5   2        7.49        9.96      2.53 o 
  -5   5   2       66.45       62.47      2.49 o 
  -4   5   2       77.85       71.84      2.04 o 
  -3   5   2      949.03      958.74      8.15 o 
  -2   5   2      101.26       99.31      2.56 o 
  -1   5   2      408.96      404.10      5.17 o 
   0   5   2       81.35       84.48      2.15 o 
   1   5   2      419.35      408.71      4.86 o 
   2   5   2      103.01      100.35      1.73 o 
   3   5   2      960.55      970.73      7.77 o 
   4   5   2       75.94       74.06      2.31 o 
   5   5   2       64.63       63.38      2.40 o 
   6   5   2        7.58        9.15      2.21 o 
   7   5   2       14.76       18.02      4.18 o 
   8   5   2       18.36       30.63      9.57 o 
  -7   6   2       16.09       19.67      4.61 o 
  -6   6   2       56.36       58.36      5.70 o 
  -5   6   2      137.40      139.44      3.67 o 
  -4   6   2      537.49      533.15      7.77 o 
  -3   6   2       63.22       60.89      2.06 o 
  -2   6   2      641.99      621.00      6.50 o 
  -1   6   2      250.69      245.03      3.29 o 
   0   6   2       47.08       40.34      1.54 o 
   1   6   2      251.83      242.04      3.85 o 
   2   6   2      624.08      596.74      6.40 o 
   3   6   2       59.81       59.57      1.94 o 
   4   6   2      534.63      546.10      6.88 o 
   5   6   2      138.48      132.95      3.45 o 
   6   6   2       59.20       62.05      4.25 o 
   7   6   2       16.09       18.48      7.41 o 
  -6   7   2       27.90       28.95      3.38 o 
  -5   7   2       21.04       26.02      2.31 o 
  -4   7   2       22.69       20.13      2.21 o 
  -3   7   2      530.42      520.67      6.24 o 
  -2   7   2        1.91        0.27      0.93 o 
  -1   7   2      136.27      138.21      2.48 o 
   0   7   2       70.52       77.14      1.93 o 
   1   7   2      134.64      134.65      2.94 o 
   2   7   2        1.66        0.73      0.81 o 
   3   7   2      524.32      512.28      7.24 o 
   4   7   2       21.57       21.82      1.96 o 
   5   7   2       19.60       23.15      2.01 o 
   6   7   2       27.37       31.63      3.94 o 
   7   7   2       28.51       34.90      9.87 o 
  -7   8   2       10.21       16.35      5.74 o 
  -6   8   2       43.29       47.42      4.31 o 
  -5   8   2        4.12        2.58      1.54 o 
  -4   8   2       58.62       57.59      2.83 o 
  -3   8   2      156.92      156.27      3.67 o 
  -2   8   2       63.99       63.44      2.69 o 
  -1   8   2      174.60      181.38      3.52 o 
   0   8   2      433.93      426.75      5.54 o 
   1   8   2      177.48      185.97      3.71 o 
   2   8   2       64.11       63.85      2.65 o 
   3   8   2      158.88      157.32      3.59 o 
   4   8   2       57.22       61.11      3.02 o 
   5   8   2        3.88        3.72      1.57 o 
   6   8   2       43.68       50.31      4.39 o 
   7   8   2       10.48       10.60      5.30 o 
  -6   9   2       55.10       53.99     15.09 o 
  -5   9   2       92.81       97.90      4.17 o 
  -4   9   2        2.61        2.26      1.70 o 
  -3   9   2       73.51       74.50      2.91 o 
  -2   9   2       17.06       16.27      1.71 o 
  -1   9   2      303.96      300.32      6.55 o 
   0   9   2      851.94      867.31     10.81 o 
   1   9   2      296.38      288.72      5.05 o 
   2   9   2       18.65       14.62      1.77 o 
   3   9   2       75.07       77.06      3.29 o 
   4   9   2        2.16        2.89      1.69 o 
   5   9   2       95.79      103.37      4.73 o 
   6   9   2       55.83       64.55      5.17 o 
  -5  10   2       10.30       11.82      3.71 o 
  -4  10   2       54.02       52.57      3.60 o 
  -3  10   2        1.39        2.53      1.41 o 
  -2  10   2       95.08      104.37      3.38 o 
  -1  10   2       20.00       19.14      2.91 o 
   0  10   2      259.35      254.71      6.72 o 
   1  10   2       19.68       20.16      2.23 o 
   2  10   2       97.57      101.79      3.57 o 
   3  10   2        1.44        2.35      1.74 o 
   4  10   2       54.88       52.37      3.50 o 
   5  10   2        9.83       12.26      2.62 o 
  -5  11   2        3.87        2.17      3.06 o 
  -4  11   2       17.69       17.48      2.78 o 
  -3  11   2       14.09       16.81      2.47 o 
  -2  11   2       31.03       34.13      3.12 o 
  -1  11   2       21.63       24.03      2.53 o 
   0  11   2       16.91       14.72      2.19 o 
   1  11   2       21.94       25.34      2.60 o 
   2  11   2       30.43       35.26      3.06 o 
   3  11   2       14.22       19.10      3.60 o 
   4  11   2       17.59       22.73      3.33 o 
   5  11   2        4.22        6.44      4.00 o 
  -4  12   2       30.61       38.73      7.66 o 
  -3  12   2        4.61        7.14      2.91 o 
  -2  12   2       51.81       56.48      3.85 o 
  -1  12   2       54.36       48.39      3.44 o 
   0  12   2        0.15       -0.41      1.89 o 
   1  12   2       54.11       53.20      3.46 o 
   2  12   2       51.63       53.49      5.06 o 
   3  12   2        4.41       -0.02      3.27 o 
   4  12   2       31.50       29.60      7.07 o 
  -2  13   2        6.97        7.67      2.77 o 
  -1  13   2       16.12       18.19      3.09 o 
   0  13   2        3.42        2.68      2.36 o 
   1  13   2       15.61       13.11      2.84 o 
   2  13   2        6.79       10.09      4.57 o 
  -1  14   2        5.68       -2.21      6.33 o 
   0  14   2        5.59        6.13      4.07 o 
   1   0   3     4645.80     4460.21     19.69 o 
   2   0   3       81.15       67.79      0.86 o 
   3   0   3      429.89      446.18      3.23 o 
   4   0   3       66.31       73.78      2.11 o 
   5   0   3       18.56       14.43      1.73 o 
   6   0   3       83.77       94.59      5.17 o 
   7   0   3       43.63       54.50      4.42 o 
   8   0   3        1.85       -0.54      2.42 o 
  -8   1   3        8.94        7.22      5.31 o 
  -7   1   3       11.50       10.65      2.36 o 
  -6   1   3       70.99       76.20      4.18 o 
  -5   1   3      186.22      181.54      3.29 o 
  -4   1   3      326.16      306.87      2.84 o 
  -3   1   3      231.40      231.11      2.42 o 
  -2   1   3      226.55      234.08      2.21 o 
  -1   1   3     6949.51     6934.67     33.94 o 
   0   1   3       30.61       31.93      0.43 o 
   1   1   3     6988.41     6975.78     33.68 o 
   2   1   3      238.90      247.98      2.16 o 
   3   1   3      218.14      218.04      1.90 o 
   4   1   3      324.86      308.88      3.09 o 
   5   1   3      189.78      185.51      3.46 o 
   6   1   3       72.42       73.65      3.72 o 
   7   1   3       12.42       19.57      3.44 o 
   8   1   3        9.20        5.64      3.19 o 
  -8   2   3       12.06        9.83      5.06 o 
  -7   2   3       55.44       53.66      4.09 o 
  -6   2   3      259.73      265.06      7.43 o 
  -5   2   3      152.71      135.64      4.86 o 
  -4   2   3      259.75      248.40      2.91 o 
  -3   2   3     1032.87     1029.44      7.51 o 
  -2   2   3      477.24      459.25      3.52 o 
  -1   2   3     5791.71     5718.63     30.21 o 
   0   2   3        1.61        5.89      0.30 o 
   1   2   3     5856.94     5800.18     32.49 o 
   2   2   3      463.46      445.90      3.56 o 
   3   2   3     1026.32     1025.47      7.66 o 
   4   2   3      262.35      249.72      2.42 o 
   5   2   3      150.48      142.93      3.17 o 
   6   2   3      259.67      257.60      6.71 o 
   7   2   3       57.26       60.00      4.71 o 
   8   2   3       11.94       12.45      4.21 o 
  -8   3   3        3.23        4.76      5.30 o 
  -7   3   3        0.54        3.89      3.00 o 
  -6   3   3       54.59       55.89      2.55 o 
  -5   3   3       54.26       47.38      1.72 o 
  -4   3   3       86.78       93.89      1.65 o 
  -3   3   3      238.08      263.40      2.54 o 
  -2   3   3      819.98      853.82      5.83 o 
  -1   3   3      329.49      335.46      2.55 o 
   0   3   3      123.05      115.05      1.44 o 
   1   3   3      329.79      332.80      2.85 o 
   2   3   3      817.50      855.24      6.52 o 
   3   3   3      236.63      256.60      2.62 o 
   4   3   3       85.40       92.59      1.86 o 
   5   3   3       53.85       48.92      3.25 o 
   6   3   3       53.94       51.47      2.93 o 
   7   3   3        0.62        0.99      2.48 o 
   8   3   3        3.26        4.12      8.54 o 
  -8   4   3       12.90       10.17      6.12 o 
  -7   4   3        0.98       10.21      4.01 o 
  -6   4   3      138.31      161.15      4.91 o 
  -5   4   3       28.45       29.01      1.64 o 
  -4   4   3      213.60      202.52      3.13 o 
  -3   4   3        7.54        7.99      0.63 o 
  -2   4   3      180.40      141.26      1.77 o 
  -1   4   3      480.59      462.22      4.14 o 
   0   4   3      493.76      472.40      4.18 o 
   1   4   3      477.42      449.90      4.16 o 
   2   4   3      175.58      137.02      1.87 o 
   3   4   3        5.99        6.03      0.64 o 
   4   4   3      212.14      202.16      3.09 o 
   5   4   3       31.12       30.82      1.67 o 
   6   4   3      138.34      141.02      4.82 o 
   7   4   3        1.29        0.62      2.42 o 
  -7   5   3       73.79       82.59      8.05 o 
  -6   5   3       56.38       58.58      3.35 o 
  -5   5   3        3.70        4.65      1.23 o 
  -4   5   3      177.29      171.70      3.04 o 
  -3   5   3       27.10       25.47      1.16 o 
  -2   5   3      579.98      592.40      6.09 o 
  -1   5   3     2307.24     2370.18     18.59 o 
   0   5   3      714.72      727.84      6.94 o 
   1   5   3     2314.25     2359.95     17.27 o 
   2   5   3      581.07      591.57      5.50 o 
   3   5   3       28.80       29.22      1.62 o 
   4   5   3      179.52      171.51      3.29 o 
   5   5   3        4.31        6.78      1.61 o 
   6   5   3       55.85       58.26      4.41 o 
   7   5   3       73.31       76.82      5.80 o 
  -7   6   3        9.99        9.15      4.26 o 
  -6   6   3        2.15        1.74      2.17 o 
  -5   6   3       78.70       77.01      3.44 o 
  -4   6   3      177.53      174.92      4.01 o 
  -3   6   3       39.42       37.81      1.73 o 
  -2   6   3       22.87       26.79      1.47 o 
  -1   6   3      141.70      145.91      2.52 o 
   0   6   3      340.49      387.83      4.66 o 
   1   6   3      140.76      146.49      2.87 o 
   2   6   3       23.01       27.10      1.10 o 
   3   6   3       39.64       38.53      1.64 o 
   4   6   3      177.53      192.52      4.09 o 
   5   6   3       77.78       80.35      5.28 o 
   6   6   3        2.07        4.77      2.07 o 
   7   6   3        9.83        8.31      3.77 o 
  -6   7   3       31.31       36.57      8.10 o 
  -5   7   3       75.56       83.64      3.36 o 
  -4   7   3        1.45        0.32      1.33 o 
  -3   7   3       41.41       48.43      2.34 o 
  -2   7   3      107.99      102.44      2.59 o 
  -1   7   3      295.18      274.81      3.86 o 
   0   7   3       44.44       36.82      1.70 o 
   1   7   3      300.15      271.95      4.29 o 
   2   7   3      106.33      100.07      2.64 o 
   3   7   3       43.07       47.48      2.24 o 
   4   7   3        1.51        0.72      1.28 o 
   5   7   3       73.93       76.34      3.60 o 
   6   7   3       31.01       38.84      3.71 o 
   7   7   3        2.10        2.17      3.08 o 
  -7   8   3        8.51        3.98      4.86 o 
  -6   8   3      124.82      130.49      6.27 o 
  -5   8   3       71.25       74.84      4.30 o 
  -4   8   3       53.27       55.52      2.97 o 
  -3   8   3      156.69      161.56      3.79 o 
  -2   8   3       66.72       64.21      2.53 o 
  -1   8   3      186.86      179.08      3.84 o 
   0   8   3      224.00      219.22      3.60 o 
   1   8   3      181.76      175.09      3.67 o 
   2   8   3       71.61       70.13      3.13 o 
   3   8   3      159.26      164.06      4.76 o 
   4   8   3       52.47       55.39      2.90 o 
   5   8   3       72.76       72.69      4.68 o 
   6   8   3      124.07      141.59      6.35 o 
   7   8   3        8.05       12.07      5.45 o 
  -6   9   3        1.08        5.74      4.21 o 
  -5   9   3        8.02        9.97      3.23 o 
  -4   9   3        3.51        2.81      1.77 o 
  -3   9   3       26.68       31.81      2.57 o 
  -2   9   3       23.62       26.68      1.81 o 
  -1   9   3        4.28        3.87      1.32 o 
   0   9   3       39.66       43.13      3.06 o 
   1   9   3        4.27        3.45      1.37 o 
   2   9   3       23.42       21.21      2.10 o 
   3   9   3       26.79       27.46      2.22 o 
   4   9   3        3.59        1.93      1.69 o 
   5   9   3        7.92       11.18      2.28 o 
   6   9   3        1.16        1.65      2.90 o 
  -5  10   3       43.14       40.85      3.18 o 
  -4  10   3       30.77       33.43      3.15 o 
  -3  10   3       39.21       43.32      2.56 o 
  -2  10   3       80.65       82.86      2.97 o 
  -1  10   3      236.10      243.16      5.40 o 
   0  10   3        4.02        4.81      1.63 o 
   1  10   3      241.28      237.63      5.39 o 
   2  10   3       82.37       83.77      3.31 o 
   3  10   3       38.60       44.80      3.20 o 
   4  10   3       30.24       36.11      3.07 o 
   5  10   3       41.94       38.66      4.96 o 
  -5  11   3        0.70       -2.89      2.89 o 
  -4  11   3       34.15       33.54      3.66 o 
  -3  11   3       13.22       17.97      2.63 o 
  -2  11   3        2.60        2.81      2.14 o 
  -1  11   3      121.30      126.44      4.66 o 
   0  11   3        0.79        0.97      1.76 o 
   1  11   3      119.55      122.57      4.54 o 
   2  11   3        2.80       -0.03      1.67 o 
   3  11   3       12.56       20.81      3.61 o 
   4  11   3       33.22       29.69      3.14 o 
   5  11   3        0.86        0.77      5.89 o 
  -4  12   3       18.84       22.38      7.07 o 
  -3  12   3        1.55        3.04      2.39 o 
  -2  12   3        0.93        2.58      1.96 o 
  -1  12   3       19.01       22.44      2.64 o 
   0  12   3       18.00       15.26      2.54 o 
   1  12   3       19.03       23.75      2.72 o 
   2  12   3        0.90        1.71      2.68 o 
   3  12   3        1.63        0.33      3.34 o 
   4  12   3       18.98       25.77      6.92 o 
  -2  13   3       15.89       16.84      5.33 o 
  -1  13   3       41.34       38.36      3.87 o 
   0  13   3       18.66       22.73      3.06 o 
   1  13   3       41.97       43.39      6.95 o 
   2  13   3       15.43       11.76      4.55 o 
   0  14   3        5.41        5.41      3.94 o 
   0   0   4       80.62       74.46      0.82 o 
   1   0   4      401.80      398.87      2.12 o 
   2   0   4       48.15       53.08      0.88 o 
   3   0   4        4.83        3.32      0.38 o 
   4   0   4     1060.62     1053.53      7.82 o 
   5   0   4       11.21       11.16      1.18 o 
   6   0   4       55.18       56.40      3.23 o 
   7   0   4        9.74        6.78      2.46 o 
   8   0   4        4.74        6.38      3.19 o 
  -8   1   4       11.40       10.97      3.85 o 
  -7   1   4       16.38       14.45      2.84 o 
  -6   1   4      184.97      200.34      6.26 o 
  -5   1   4      194.13      195.95      3.18 o 
  -4   1   4       59.94       64.24      1.16 o 
  -3   1   4      161.88      192.82      2.11 o 
  -2   1   4       66.03       73.33      1.19 o 
  -1   1   4    10502.05    10050.53     46.31 o 
   0   1   4       77.15       86.27      0.79 o 
   1   1   4    10532.13    10042.13     44.46 o 
   2   1   4       70.31       75.36      1.02 o 
   3   1   4      166.35      193.55      1.70 o 
   4   1   4       58.78       60.66      1.74 o 
   5   1   4      190.74      189.05      4.64 o 
   6   1   4      184.03      195.31      5.15 o 
   7   1   4       16.08       15.20      3.87 o 
   8   1   4       11.88       12.66      3.40 o 
  -8   2   4        9.79       -2.50      5.74 o 
  -7   2   4      102.83      106.32      5.44 o 
  -6   2   4       37.13       37.68      4.22 o 
  -5   2   4       71.40       70.65      1.90 o 
  -4   2   4       73.15       73.21      1.43 o 
  -3   2   4      767.08      780.89      7.79 o 
  -2   2   4      843.33      837.94      5.92 o 
  -1   2   4     7152.22     7072.05     39.67 o 
   0   2   4     2623.97     2578.70     12.78 o 
   1   2   4     7118.45     7065.26     41.45 o 
   2   2   4      850.68      849.91      6.03 o 
   3   2   4      765.58      778.41      6.13 o 
   4   2   4       75.37       76.83      1.08 o 
   5   2   4       74.87       76.49      2.62 o 
   6   2   4       38.20       40.92      2.23 o 
   7   2   4      101.55      101.14     11.00 o 
   8   2   4        9.85        8.59      4.95 o 
  -8   3   4       11.72        6.18      7.51 o 
  -7   3   4        0.76        0.68      2.88 o 
  -6   3   4       11.98       10.84      1.53 o 
  -5   3   4       85.13       77.63      2.33 o 
  -4   3   4      517.90      508.62      5.11 o 
  -3   3   4     1400.82     1499.84      9.82 o 
  -2   3   4      624.41      619.32      4.48 o 
  -1   3   4      838.41      826.35      5.47 o 
   0   3   4      328.19      330.98      3.69 o 
   1   3   4      818.74      806.51      5.93 o 
   2   3   4      637.49      642.60      4.90 o 
   3   3   4     1402.37     1489.71     10.20 o 
   4   3   4      521.08      505.34      4.55 o 
   5   3   4       89.88       82.43      2.11 o 
   6   3   4       10.40       10.83      1.79 o 
   7   3   4        0.64        0.14      2.46 o 
   8   3   4       11.75       20.17     10.45 o 
  -8   4   4       46.29       35.19     11.78 o 
  -7   4   4        0.31        2.77      4.27 o 
  -6   4   4       18.20       20.16      2.24 o 
  -5   4   4       20.83       16.94      1.42 o 
  -4   4   4       70.64       66.77      2.21 o 
  -3   4   4       68.54       62.57      1.32 o 
  -2   4   4      135.17      127.99      1.68 o 
  -1   4   4      178.65      165.03      2.01 o 
   0   4   4      117.97      103.79      1.60 o 
   1   4   4      176.60      160.47      2.26 o 
   2   4   4      136.78      127.06      1.77 o 
   3   4   4       65.93       58.73      1.46 o 
   4   4   4       69.09       69.66      1.84 o 
   5   4   4       22.38       16.77      1.50 o 
   6   4   4       18.59       18.98      2.37 o 
   7   4   4        0.20        2.95      2.56 o 
  -7   5   4        3.71        5.84      5.01 o 
  -6   5   4       66.66       66.98      3.66 o 
  -5   5   4       22.29       20.84      1.76 o 
  -4   5   4      461.78      466.13      5.97 o 
  -3   5   4       39.87       42.61      1.36 o 
  -2   5   4      145.03      151.73      2.11 o 
  -1   5   4      555.79      627.34      6.29 o 
   0   5   4      617.78      619.58      5.75 o 
   1   5   4      564.43      647.19      5.74 o 
   2   5   4      140.31      146.73      2.22 o 
   3   5   4       38.09       42.74      1.54 o 
   4   5   4      464.78      469.55      6.92 o 
   5   5   4       21.66       20.74      2.14 o 
   6   5   4       66.14       65.54      4.06 o 
   7   5   4        3.54        1.97      3.07 o 
  -7   6   4       34.22       34.53      6.22 o 
  -6   6   4       24.86       21.19      2.76 o 
  -5   6   4      174.10      186.20      4.59 o 
  -4   6   4      152.89      155.16      3.84 o 
  -3   6   4      974.29      960.40      9.32 o 
  -2   6   4       80.57       77.54      2.16 o 
  -1   6   4     1319.26     1266.17     11.19 o 
   0   6   4        2.47        1.90      0.75 o 
   1   6   4     1315.03     1264.25     10.43 o 
   2   6   4       77.67       71.84      1.78 o 
   3   6   4      977.68      974.12      9.17 o 
   4   6   4      155.86      162.46      4.09 o 
   5   6   4      172.77      180.19      4.61 o 
   6   6   4       25.58       26.16      3.29 o 
   7   6   4       34.07       42.17      5.45 o 
  -6   7   4        5.42        9.37      2.45 o 
  -5   7   4       18.90       19.14      2.02 o 
  -4   7   4       67.21       67.17      3.10 o 
  -3   7   4      372.87      354.21      5.43 o 
  -2   7   4       94.65       94.14      2.55 o 
  -1   7   4      439.74      450.68      5.43 o 
   0   7   4        7.05        9.70      1.09 o 
   1   7   4      447.53      462.25      4.66 o 
   2   7   4       91.86       88.31      2.57 o 
   3   7   4      373.37      340.40      5.11 o 
   4   7   4       67.83       67.67      2.99 o 
   5   7   4       19.05       20.82      2.32 o 
   6   7   4        5.46        5.65      3.51 o 
   7   7   4       26.23       22.95      4.02 o 
  -7   8   4        3.25        3.68      5.01 o 
  -6   8   4       28.97       31.26      4.48 o 
  -5   8   4       33.07       35.96      2.90 o 
  -4   8   4        8.96        5.40      1.64 o 
  -3   8   4       64.92       70.63      2.94 o 
  -2   8   4       74.35       73.84      2.77 o 
  -1   8   4        1.75        1.92      0.93 o 
   0   8   4        8.07        8.45      1.29 o 
   1   8   4        1.75        1.57      1.11 o 
   2   8   4       72.57       67.57      2.70 o 
   3   8   4       61.85       66.80      2.88 o 
   4   8   4        9.47        6.24      1.63 o 
   5   8   4       34.30       37.31      2.96 o 
   6   8   4       28.56       29.59      4.46 o 
   7   8   4        3.26       10.16      5.01 o 
  -6   9   4       65.10       75.62      9.35 o 
  -5   9   4       50.65       49.52      3.26 o 
  -4   9   4      100.87      100.92      4.27 o 
  -3   9   4       39.20       39.41      2.46 o 
  -2   9   4      343.59      343.66      5.41 o 
  -1   9   4      415.20      412.85      6.41 o 
   0   9   4      232.52      231.69      4.44 o 
   1   9   4      410.69      410.15      6.16 o 
   2   9   4      342.95      347.37      6.85 o 
   3   9   4       36.48       33.31      2.71 o 
   4   9   4       99.38       97.74      5.25 o 
   5   9   4       50.60       44.20      3.37 o 
   6   9   4       65.84       74.34      5.63 o 
  -5  10   4       11.87       13.99      2.49 o 
  -4  10   4       11.65       11.26      2.43 o 
  -3  10   4       23.10       27.53      2.19 o 
  -2  10   4        9.97       13.51      1.77 o 
  -1  10   4       34.48       36.53      2.73 o 
   0  10   4       43.30       45.66      3.29 o 
   1  10   4       35.00       37.57      3.04 o 
   2  10   4        9.64        7.38      1.68 o 
   3  10   4       23.44       23.96      2.65 o 
   4  10   4       11.15       16.19      2.49 o 
   5  10   4       11.83       10.07      3.15 o 
  -5  11   4        1.65        5.89      3.25 o 
  -4  11   4       43.89       46.62      6.09 o 
  -3  11   4       46.42       48.38      3.60 o 
  -2  11   4       31.57       34.21      2.68 o 
  -1  11   4        5.31        3.47      3.07 o 
   0  11   4       42.00       37.39      3.87 o 
   1  11   4        4.96        3.80      1.98 o 
   2  11   4       30.06       34.71      5.74 o 
   3  11   4       46.43       52.79      6.85 o 
   4  11   4       45.39       50.32      3.71 o 
   5  11   4        1.70        1.10      3.79 o 
  -3  12   4       11.06       12.55      2.76 o 
  -2  12   4       30.20       27.47      2.84 o 
  -1  12   4       72.83       79.87      4.18 o 
   0  12   4       22.49       24.36      2.83 o 
   1  12   4       71.63       69.33      3.88 o 
   2  12   4       31.34       34.89      3.87 o 
   3  12   4       11.57       10.30      3.68 o 
   4  12   4       21.22       25.33      6.63 o 
  -2  13   4        6.20        2.47      3.34 o 
  -1  13   4        8.92        7.63      2.43 o 
   0  13   4       23.24       22.94      3.34 o 
   1  13   4        8.75        4.60      2.98 o 
   2  13   4        6.11       -0.15      5.01 o 
   0  14   4        1.79        3.73      4.84 o 
   1   0   5     1345.10     1324.54      6.25 o 
   2   0   5      646.22      598.86      4.54 o 
   3   0   5      459.24      498.92      4.30 o 
   4   0   5       80.52       94.64      1.97 o 
   5   0   5      231.89      220.06      2.74 o 
   6   0   5       28.36       34.08      2.71 o 
   7   0   5       66.07       71.81      5.93 o 
   8   0   5       44.98       52.00      5.01 o 
  -8   1   5       11.87       14.50      7.62 o 
  -7   1   5       28.90       31.19      4.36 o 
  -6   1   5      256.97      253.52      7.04 o 
  -5   1   5       13.94       15.33      1.18 o 
  -4   1   5      608.86      578.17      4.99 o 
  -3   1   5       40.93       40.10      0.87 o 
  -2   1   5     1533.62     1473.20      9.41 o 
  -1   1   5     8547.49     8369.90     43.70 o 
   0   1   5     5942.26     5715.68     26.26 o 
   1   1   5     8500.47     8281.13     41.02 o 
   2   1   5     1559.40     1512.74      9.83 o 
   3   1   5       41.05       41.22      0.81 o 
   4   1   5      597.33      568.49      4.55 o 
   5   1   5       13.45       12.54      1.35 o 
   6   1   5      256.15      253.27      6.89 o 
   7   1   5       28.03       32.02      3.56 o 
   8   1   5       12.44        8.94      4.07 o 
  -8   2   5       11.86        8.54      7.36 o 
  -7   2   5       61.37       67.43      4.59 o 
  -6   2   5       27.77       31.26      3.00 o 
  -5   2   5      750.40      742.07      7.85 o 
  -4   2   5      116.53      109.06      1.60 o 
  -3   2   5      914.67      928.40      6.64 o 
  -2   2   5      485.67      480.29      3.52 o 
  -1   2   5    10056.03     9948.12     60.44 o 
   0   2   5        6.19        2.35      0.34 o 
   1   2   5    10032.20     9917.36     55.53 o 
   2   2   5      478.67      473.07      4.00 o 
   3   2   5      906.88      913.87      7.30 o 
   4   2   5      114.71      103.85      1.30 o 
   5   2   5      751.68      741.64      8.85 o 
   6   2   5       26.45       28.31      3.01 o 
   7   2   5       63.24       64.56      5.83 o 
   8   2   5       12.02        7.82      3.93 o 
  -8   3   5        2.36        0.59      6.63 o 
  -7   3   5       14.17       12.60      3.61 o 
  -6   3   5       62.36       56.47      2.69 o 
  -5   3   5       67.89       66.77      3.20 o 
  -4   3   5       93.04       94.70      2.01 o 
  -3   3   5      236.05      261.17      2.65 o 
  -2   3   5     1247.39     1367.34      9.82 o 
  -1   3   5      477.85      470.00      3.53 o 
   0   3   5      549.50      541.75      4.54 o 
   1   3   5      479.43      469.65      3.87 o 
   2   3   5     1250.27     1388.29     11.15 o 
   3   3   5      236.60      253.59      2.82 o 
   4   3   5       92.57       93.60      1.80 o 
   5   3   5       68.73       69.86      2.16 o 
   6   3   5       63.10       57.16      3.14 o 
   7   3   5       14.69       14.16      3.06 o 
  -7   4   5       80.52       82.94      6.74 o 
  -6   4   5       10.86       15.73      2.04 o 
  -5   4   5       90.47       83.19      2.54 o 
  -4   4   5       15.13       14.04      1.16 o 
  -3   4   5       70.14       68.57      1.75 o 
  -2   4   5       10.84       14.65      0.81 o 
  -1   4   5       69.62       68.87      1.21 o 
   0   4   5       10.40        5.37      0.81 o 
   1   4   5       75.35       74.37      1.52 o 
   2   4   5       11.71       14.73      0.80 o 
   3   4   5       63.67       62.45      1.49 o 
   4   4   5       15.47       14.97      1.09 o 
   5   4   5       87.43       79.30      6.10 o 
   6   4   5       11.07        6.07      1.91 o 
   7   4   5       80.81       90.71      8.95 o 
  -7   5   5        7.34        5.07      4.23 o 
  -6   5   5       61.41       58.83      3.46 o 
  -5   5   5      274.69      268.59      5.03 o 
  -4   5   5      350.77      336.44      4.94 o 
  -3   5   5      101.45       98.38      1.76 o 
  -2   5   5      512.47      490.15      4.45 o 
  -1   5   5      191.58      194.70      2.61 o 
   0   5   5       32.84       27.77      1.27 o 
   1   5   5      194.46      198.05      2.75 o 
   2   5   5      516.48      490.69      5.17 o 
   3   5   5      100.89      100.83      2.38 o 
   4   5   5      349.68      333.03      6.17 o 
   5   5   5      271.79      266.99      5.70 o 
   6   5   5       60.32       58.45      3.88 o 
   7   5   5        6.93        6.56      3.65 o 
  -7   6   5       21.50       27.60      5.87 o 
  -6   6   5        8.76        7.55      2.06 o 
  -5   6   5       16.71       21.61      2.00 o 
  -4   6   5      178.89      172.43      4.05 o 
  -3   6   5       86.95       86.72      2.40 o 
  -2   6   5       20.92       18.28      1.47 o 
  -1   6   5       68.86       71.87      1.83 o 
   0   6   5       26.48       25.93      1.40 o 
   1   6   5       68.36       72.23      1.88 o 
   2   6   5       21.09       19.36      1.17 o 
   3   6   5       86.21       88.32      3.61 o 
   4   6   5      179.38      166.12      3.82 o 
   5   6   5       16.34       17.66      2.89 o 
   6   6   5        8.89       11.90      2.52 o 
   7   6   5       21.59       20.36      4.68 o 
  -6   7   5       52.69       57.30      4.09 o 
  -5   7   5        2.57        0.28      1.38 o 
  -4   7   5       11.33       11.47      1.77 o 
  -3   7   5      121.48      124.59      3.34 o 
  -2   7   5       49.14       51.60      2.16 o 
  -1   7   5       90.30       82.02      2.26 o 
   0   7   5      430.28      439.89      5.47 o 
   1   7   5       92.99       83.92      1.95 o 
   2   7   5       54.79       52.85      2.20 o 
   3   7   5      119.83      122.04      3.28 o 
   4   7   5       12.20       15.91      1.80 o 
   5   7   5        2.89        0.46      1.58 o 
   6   7   5       52.58       50.35      4.12 o 
   7   7   5        2.85        4.88      3.22 o 
  -7   8   5       16.99       15.90      6.18 o 
  -6   8   5       13.13       10.21      2.74 o 
  -5   8   5       50.63       54.24      3.76 o 
  -4   8   5       46.74       40.19      2.90 o 
  -3   8   5        2.34       -1.06      1.06 o 
  -2   8   5      118.59      113.81      3.08 o 
  -1   8   5       76.84       71.50      2.70 o 
   0   8   5      303.13      295.66      4.56 o 
   1   8   5       76.04       72.62      2.69 o 
   2   8   5      115.54      111.56      3.12 o 
   3   8   5        3.46        1.67      1.56 o 
   4   8   5       48.21       43.30      2.66 o 
   5   8   5       51.46       55.15      3.45 o 
   6   8   5       13.14       18.70      3.40 o 
  -6   9   5        3.19        6.78      7.51 o 
  -5   9   5        7.90        5.01      2.11 o 
  -4   9   5       16.44       16.73      2.56 o 
  -3   9   5       49.11       47.90      2.69 o 
  -2   9   5      426.20      433.87      6.25 o 
  -1   9   5      115.11      113.94      3.61 o 
   0   9   5        2.71        2.04      1.27 o 
   1   9   5      115.11      114.09      3.35 o 
   2   9   5      426.22      437.19      6.45 o 
   3   9   5       49.67       48.63      3.19 o 
   4   9   5       16.17       19.74      2.18 o 
   5   9   5        7.72        8.40      2.19 o 
   6   9   5        3.26        3.78      3.61 o 
  -5  10   5       65.73       67.33      4.17 o 
  -4  10   5       36.07       31.79      3.36 o 
  -3  10   5       82.71       92.39      3.81 o 
  -2  10   5       30.35       30.99      2.43 o 
  -1  10   5      309.36      315.79      5.88 o 
   0  10   5        0.55       -1.43      1.49 o 
   1  10   5      313.61      313.33      6.18 o 
   2  10   5       30.82       30.73      2.54 o 
   3  10   5       82.89       87.08      4.76 o 
   4  10   5       36.61       38.15      4.09 o 
   5  10   5       64.25       75.40      5.29 o 
  -5  11   5       34.50       25.79      6.99 o 
  -4  11   5       11.64       12.23      2.56 o 
  -3  11   5       46.51       52.54      3.48 o 
  -2  11   5       61.38       64.75      3.38 o 
  -1  11   5       23.52       26.29      2.53 o 
   0  11   5        4.17        6.42      2.05 o 
   1  11   5       22.50       20.88      2.51 o 
   2  11   5       60.95       60.84      4.38 o 
   3  11   5       46.56       47.77      4.15 o 
   4  11   5       10.90       10.90      2.52 o 
   5  11   5       35.31       30.63      9.13 o 
  -3  12   5        2.01        1.61      2.36 o 
  -2  12   5        1.68       -1.86      1.86 o 
  -1  12   5        0.42        0.83      1.80 o 
   0  12   5        3.52       -1.86      1.86 o 
   1  12   5        0.41       -0.62      2.14 o 
   2  12   5        1.62        1.45      2.71 o 
   3  12   5        1.97        4.28      4.51 o 
   4  12   5       17.10       10.16      5.60 o 
  -2  13   5       65.08       71.69      6.33 o 
  -1  13   5       25.06       22.80      6.76 o 
   0  13   5       39.71       34.70      3.39 o 
   1  13   5       25.04       16.83      4.78 o 
   2  13   5       65.72       75.54     10.60 o 
   0   0   6        0.49        0.85      0.22 o 
   1   0   6      645.43      607.58      3.61 o 
   2   0   6      430.47      431.55      3.39 o 
   3   0   6      185.35      146.86      1.82 o 
   4   0   6       16.40       16.95      0.87 o 
   5   0   6      209.98      212.67      4.02 o 
   6   0   6        0.03       -1.45      1.72 o 
   7   0   6       55.43       66.25      4.69 o 
   8   0   6       34.29       27.23      6.44 o 
  -8   1   6        7.35        4.07      3.70 o 
  -7   1   6       64.54       58.72      6.14 o 
  -6   1   6        0.75        1.73      1.94 o 
  -5   1   6      162.10      166.31      3.24 o 
  -4   1   6      278.58      273.56      2.94 o 
  -3   1   6       98.52       97.87      1.39 o 
  -2   1   6      578.66      628.97      4.54 o 
  -1   1   6     1645.23     1702.44      9.60 o 
   0   1   6     1180.78     1229.73      6.22 o 
   1   1   6     1640.29     1699.51      9.48 o 
   2   1   6      580.08      625.20      4.51 o 
   3   1   6      100.50       99.43      1.48 o 
   4   1   6      270.33      271.87      2.90 o 
   5   1   6      162.65      162.00      2.77 o 
   6   1   6        0.72       -0.83      1.61 o 
   7   1   6       63.37       59.43      4.53 o 
   8   1   6        7.04        5.34      3.77 o 
  -8   2   6        7.84        3.20      5.45 o 
  -7   2   6       29.53       27.79      4.38 o 
  -6   2   6       28.33       29.28      2.96 o 
  -5   2   6      215.16      215.78      3.84 o 
  -4   2   6      106.85      108.38      2.08 o 
  -3   2   6      958.75      988.62      6.73 o 
  -2   2   6      234.41      240.53      2.61 o 
  -1   2   6      878.44      863.21      5.63 o 
   0   2   6     1060.06     1096.26      7.75 o 
   1   2   6      854.30      835.65      5.89 o 
   2   2   6      236.26      242.61      2.45 o 
   3   2   6      949.64      978.11      6.91 o 
   4   2   6      108.20      106.37      1.74 o 
   5   2   6      218.95      224.35      4.45 o 
   6   2   6       28.66       28.56      2.05 o 
   7   2   6       29.23       28.48      4.42 o 
   8   2   6        8.09        3.03      5.12 o 
  -7   3   6        1.05       -0.67      2.87 o 
  -6   3   6       76.08       82.15      3.15 o 
  -5   3   6       27.76       28.38      1.66 o 
  -4   3   6      398.35      390.25      4.60 o 
  -3   3   6       35.46       40.17      1.04 o 
  -2   3   6     1094.23     1099.79      9.35 o 
  -1   3   6      325.81      344.16      3.28 o 
   0   3   6     1559.12     1580.51     11.27 o 
   1   3   6      327.57      345.97      3.57 o 
   2   3   6     1117.79     1105.71      9.27 o 
   3   3   6       35.09       36.91      1.11 o 
   4   3   6      399.57      391.82      4.37 o 
   5   3   6       27.22       29.95      2.72 o 
   6   3   6       76.84       81.22      3.60 o 
   7   3   6        1.15        0.31      3.06 o 
   8   3   6       17.19       17.67      7.95 o 
  -7   4   6       25.12       22.71      4.24 o 
  -6   4   6       10.71       10.28      1.99 o 
  -5   4   6       66.85       73.67      2.69 o 
  -4   4   6      203.19      208.63      3.40 o 
  -3   4   6      252.44      247.13      3.40 o 
  -2   4   6      289.32      325.55      4.64 o 
  -1   4   6      763.68      784.20      5.79 o 
   0   4   6      457.86      492.15      4.81 o 
   1   4   6      744.97      764.15      6.73 o 
   2   4   6      285.72      320.79      3.46 o 
   3   4   6      256.45      252.73      3.01 o 
   4   4   6      205.55      206.81      3.83 o 
   5   4   6       69.80       78.40      2.88 o 
   6   4   6       10.10        8.93      1.99 o 
   7   4   6       24.70       24.10      3.76 o 
  -7   5   6       15.11       16.47      4.99 o 
  -6   5   6       18.38       17.74      2.29 o 
  -5   5   6       68.90       66.46      2.87 o 
  -4   5   6       89.44       86.34      2.63 o 
  -3   5   6      110.75      111.38      2.19 o 
  -2   5   6      311.46      299.20      3.19 o 
  -1   5   6       61.80       70.48      1.58 o 
   0   5   6      815.90      769.67      7.44 o 
   1   5   6       61.94       69.42      1.61 o 
   2   5   6      316.58      302.95      4.29 o 
   3   5   6      110.42      108.35      2.34 o 
   4   5   6       93.49       97.21      2.83 o 
   5   5   6       68.32       60.18      2.86 o 
   6   5   6       18.39       22.96      2.71 o 
   7   5   6       15.24       18.42      3.60 o 
  -7   6   6       50.59       43.59     10.75 o 
  -6   6   6        3.44        1.46      1.90 o 
  -5   6   6      130.79      138.44      3.88 o 
  -4   6   6       56.53       54.97      3.26 o 
  -3   6   6      373.45      374.54      5.39 o 
  -2   6   6      251.55      248.32      3.56 o 
  -1   6   6      786.61      753.92      7.20 o 
   0   6   6      286.23      299.59      4.13 o 
   1   6   6      802.96      771.26      7.14 o 
   2   6   6      251.80      244.47      3.38 o 
   3   6   6      375.68      362.68      5.73 o 
   4   6   6       56.08       51.96      2.53 o 
   5   6   6      128.57      136.10      5.92 o 
   6   6   6        3.55        1.13      2.38 o 
   7   6   6       51.54       62.71      6.59 o 
  -6   7   6       10.69       10.58      2.53 o 
  -5   7   6       36.15       36.97      4.40 o 
  -4   7   6       37.10       37.92      2.59 o 
  -3   7   6        6.52        2.79      1.56 o 
  -2   7   6      231.53      231.26      3.98 o 
  -1   7   6       62.66       62.21      2.05 o 
   0   7   6       98.73       99.38      2.57 o 
   1   7   6       63.47       64.88      2.40 o 
   2   7   6      227.43      219.30      3.93 o 
   3   7   6        6.54        1.73      1.55 o 
   4   7   6       37.41       39.33      2.77 o 
   5   7   6       35.94       31.70      2.64 o 
   6   7   6       11.35       11.20      2.81 o 
   7   7   6       10.50        9.50      3.35 o 
  -6   8   6        4.62        3.77      3.19 o 
  -5   8   6       39.94       40.46      2.90 o 
  -4   8   6       29.05       29.34      2.49 o 
  -3   8   6       29.54       26.68      2.13 o 
  -2   8   6      247.85      262.32      4.55 o 
  -1   8   6      432.62      429.42      7.49 o 
   0   8   6       14.98       10.44      1.63 o 
   1   8   6      422.61      416.92      5.98 o 
   2   8   6      247.48      255.21      4.55 o 
   3   8   6       27.34       24.83      2.42 o 
   4   8   6       28.82       32.59      3.22 o 
   5   8   6       39.68       39.37      3.10 o 
   6   8   6        4.61        0.85      2.70 o 
  -6   9   6       17.70       17.92      7.66 o 
  -5   9   6       29.12       29.63      2.85 o 
  -4   9   6       90.65       98.27      4.44 o 
  -3   9   6       35.46       35.31      2.47 o 
  -2   9   6      220.14      226.35      4.44 o 
  -1   9   6       73.28       78.33      3.60 o 
   0   9   6      206.54      204.69      5.22 o 
   1   9   6       74.15       77.12      3.46 o 
   2   9   6      219.88      226.17      4.67 o 
   3   9   6       36.23       32.10      2.78 o 
   4   9   6       88.94      102.01      5.30 o 
   5   9   6       28.40       28.11      2.96 o 
   6   9   6       17.73       24.23      4.95 o 
  -5  10   6       25.00       27.53      3.14 o 
  -4  10   6        7.54        6.08      2.31 o 
  -3  10   6        0.40        1.23      1.62 o 
  -2  10   6       25.06       27.27      2.36 o 
  -1  10   6       55.34       60.82      2.92 o 
   0  10   6        0.02       -0.55      1.63 o 
   1  10   6       57.43       64.38      3.39 o 
   2  10   6       25.39       22.08      2.48 o 
   3  10   6        0.57       -0.09      1.83 o 
   4  10   6        7.60       10.23      2.28 o 
   5  10   6       24.88       25.27      3.19 o 
  -5  11   6       10.43        7.24      4.74 o 
  -4  11   6        5.42        4.32      2.46 o 
  -3  11   6        7.40        7.90      2.07 o 
  -2  11   6       12.90       16.03      2.18 o 
  -1  11   6       28.07       30.40      2.55 o 
   0  11   6       31.89       30.16      2.79 o 
   1  11   6       28.02       31.81      2.82 o 
   2  11   6       13.26       10.82      3.23 o 
   3  11   6        7.41        5.43      2.67 o 
   4  11   6        5.66        4.29      2.43 o 
   5  11   6       10.49        8.39      8.98 o 
  -3  12   6       49.57       58.31      4.34 o 
  -2  12   6        3.19        0.92      2.15 o 
  -1  12   6       25.25       24.82      2.60 o 
   0  12   6       16.35       15.46      2.59 o 
   1  12   6       23.93       24.69      3.40 o 
   2  12   6        3.07       -1.06      2.51 o 
   3  12   6       49.83       38.46      5.92 o 
  -3  13   6        4.69        1.77      6.48 o 
  -2  13   6       11.98       11.14      4.11 o 
  -1  13   6        1.86       -2.52      2.52 o 
   0  13   6        0.33       -2.08      2.08 o 
   1  13   6        1.92       -2.27      3.94 o 
   2  13   6       12.05        5.45      6.33 o 
   1   0   7       52.89       55.63      0.72 o 
   2   0   7      775.72      868.85      5.50 o 
   3   0   7       39.43       33.71      0.99 o 
   4   0   7      266.72      270.21      3.00 o 
   5   0   7       26.16       24.99      1.47 o 
   6   0   7       11.08        5.01      2.20 o 
   7   0   7        6.01        6.88      2.65 o 
   8   0   7        0.14       -2.66      6.77 o 
  -8   1   7       15.60        9.73      5.45 o 
  -7   1   7       33.92       41.06      4.99 o 
  -6   1   7       31.32       30.93      3.95 o 
  -5   1   7      196.03      203.18      3.66 o 
  -4   1   7      191.10      196.43      2.52 o 
  -3   1   7        1.97        2.24      0.48 o 
  -2   1   7     1962.22     1992.69     13.09 o 
  -1   1   7      466.53      487.48      3.23 o 
   0   1   7     5571.24     5416.24     32.56 o 
   1   1   7      464.66      485.20      3.04 o 
   2   1   7     2001.62     2025.91     12.01 o 
   3   1   7        2.12        2.93      0.51 o 
   4   1   7      179.00      183.23      2.60 o 
   5   1   7      194.57      192.99      3.28 o 
   6   1   7       30.16       31.00      2.28 o 
   7   1   7       34.32       38.21      3.85 o 
   8   1   7       15.26       11.51      3.93 o 
  -8   2   7        2.48       -0.46      5.36 o 
  -7   2   7       53.87       65.11      6.49 o 
  -6   2   7       11.44        6.97      3.49 o 
  -5   2   7      156.12      167.79      3.48 o 
  -4   2   7      121.98      124.04      1.97 o 
  -3   2   7      360.04      341.94      2.93 o 
  -2   2   7      737.46      794.28      6.34 o 
  -1   2   7      107.65      130.29      1.62 o 
   0   2   7       23.83       26.61      0.92 o 
   1   2   7       98.88      123.35      1.95 o 
   2   2   7      735.05      796.62      6.02 o 
   3   2   7      362.76      347.22      2.97 o 
   4   2   7      120.29      121.08      2.14 o 
   5   2   7      156.02      164.55      3.24 o 
   6   2   7       11.92        9.59      1.75 o 
   7   2   7       54.32       52.62      5.53 o 
   8   2   7        2.42       -1.03      5.74 o 
  -7   3   7        4.72        2.39      3.01 o 
  -6   3   7        8.51        6.79      1.59 o 
  -5   3   7       43.69       43.48      2.13 o 
  -4   3   7      172.53      183.78      3.46 o 
  -3   3   7       10.76       11.58      0.83 o 
  -2   3   7     1530.17     1708.30     13.06 o 
  -1   3   7      363.68      389.62      3.71 o 
   0   3   7      748.62      746.67      7.26 o 
   1   3   7      364.88      390.46      3.89 o 
   2   3   7     1529.44     1731.39     12.74 o 
   3   3   7       11.17       13.76      0.96 o 
   4   3   7      172.63      178.91      2.85 o 
   5   3   7       44.83       48.01      2.23 o 
   6   3   7        8.56        6.52      2.02 o 
   7   3   7        4.71        8.26      3.54 o 
   8   3   7        9.15        7.80      6.92 o 
  -7   4   7       31.23       31.91      4.74 o 
  -6   4   7        6.62        4.44      1.69 o 
  -5   4   7      476.71      470.79      6.36 o 
  -4   4   7      389.73      387.61      5.05 o 
  -3   4   7      423.24      430.52      4.44 o 
  -2   4   7      166.77      159.59      2.32 o 
  -1   4   7      647.13      667.34      5.42 o 
   0   4   7      317.55      327.02      3.69 o 
   1   4   7      623.48      639.27      5.96 o 
   2   4   7      167.78      161.82      2.53 o 
   3   4   7      420.53      427.72      5.45 o 
   4   4   7      388.66      385.60      5.40 o 
   5   4   7      476.16      464.89      9.32 o 
   6   4   7        6.48        5.49      1.85 o 
   7   4   7       30.80       31.58      4.66 o 
  -7   5   7       30.14       25.38      6.11 o 
  -6   5   7        2.53        3.36      1.85 o 
  -5   5   7       95.26       94.21      3.21 o 
  -4   5   7      307.05      302.00      5.79 o 
  -3   5   7       44.97       43.16      1.65 o 
  -2   5   7      824.11      817.17      6.26 o 
  -1   5   7        1.35        0.34      0.62 o 
   0   5   7      114.45       95.33      1.99 o 
   1   5   7        1.28        1.51      0.71 o 
   2   5   7      823.91      817.60      7.68 o 
   3   5   7       44.03       41.03      1.95 o 
   4   5   7      301.68      292.93      4.85 o 
   5   5   7       93.87       94.24      3.50 o 
   6   5   7        3.24        4.32      2.44 o 
   7   5   7       30.24       29.29      4.25 o 
  -6   6   7        2.10        1.49      1.81 o 
  -5   6   7       37.33       37.19      2.47 o 
  -4   6   7      134.25      134.01      3.72 o 
  -3   6   7       24.60       23.03      1.64 o 
  -2   6   7       27.90       30.40      1.33 o 
  -1   6   7       20.15       19.56      1.26 o 
   0   6   7       10.93       13.70      1.12 o 
   1   6   7       20.08       22.14      1.22 o 
   2   6   7       28.60       30.40      1.37 o 
   3   6   7       24.57       22.55      1.86 o 
   4   6   7      136.18      133.01      3.46 o 
   5   6   7       37.25       38.73      2.97 o 
   6   6   7        2.22       -0.20      1.71 o 
   7   6   7        8.54       13.87      4.63 o 
  -6   7   7       45.78       46.56      3.91 o 
  -5   7   7        2.63        0.11      1.58 o 
  -4   7   7      157.80      149.86      5.26 o 
  -3   7   7       50.31       48.72      2.54 o 
  -2   7   7      529.59      517.15      6.59 o 
  -1   7   7      107.44      109.40      2.48 o 
   0   7   7     1136.22     1122.27     10.73 o 
   1   7   7      108.66      108.59      2.78 o 
   2   7   7      523.64      499.32      6.89 o 
   3   7   7       50.16       46.29      2.83 o 
   4   7   7      163.04      156.65      5.86 o 
   5   7   7        2.53        3.36      1.67 o 
   6   7   7       46.28       38.72      3.80 o 
   7   7   7        3.22        4.13      3.36 o 
  -6   8   7       18.96       20.62      3.18 o 
  -5   8   7       68.70       76.43      4.84 o 
  -4   8   7        3.70       -0.04      1.48 o 
  -3   8   7      140.28      131.05      3.71 o 
  -2   8   7       48.67       55.29      3.09 o 
  -1   8   7      217.78      208.54      3.60 o 
   0   8   7        4.64        0.60      1.48 o 
   1   8   7      219.60      211.36      4.13 o 
   2   8   7       47.91       50.19      2.45 o 
   3   8   7      141.28      145.26      5.28 o 
   4   8   7        3.40        1.26      1.60 o 
   5   8   7       68.87       77.11      4.07 o 
   6   8   7       19.05       24.00      3.73 o 
  -6   9   7        3.60        4.96      3.68 o 
  -5   9   7        9.36        8.01      2.30 o 
  -4   9   7       18.11       17.38      2.37 o 
  -3   9   7       13.51       11.42      1.78 o 
  -2   9   7       77.48       74.41      3.06 o 
  -1   9   7      129.75      123.08      3.40 o 
   0   9   7       86.49       90.25      2.98 o 
   1   9   7      130.78      125.13      3.45 o 
   2   9   7       77.82       70.54      4.17 o 
   3   9   7       13.89       11.70      2.21 o 
   4   9   7       18.03       19.44      2.67 o 
   5   9   7        9.02        7.99      2.33 o 
   6   9   7        3.63       10.90      6.48 o 
  -5  10   7       29.95       38.03      4.37 o 
  -4  10   7        7.68        9.63      4.20 o 
  -3  10   7      108.88      107.63      4.18 o 
  -2  10   7       29.23       24.51      2.23 o 
  -1  10   7       32.46       34.50      2.39 o 
   0  10   7       30.59       30.94      2.59 o 
   1  10   7       29.42       33.25      2.56 o 
   2  10   7       29.58       26.74      3.35 o 
   3  10   7      109.14      104.62      8.20 o 
   4  10   7        7.74       10.45      2.44 o 
   5  10   7       31.24       39.35      3.67 o 
  -5  11   7       13.50       19.73      7.80 o 
  -4  11   7       31.20       39.45      5.46 o 
  -3  11   7        8.34        5.29      2.17 o 
  -2  11   7       56.25       61.80      3.43 o 
  -1  11   7       11.27        6.93      1.81 o 
   0  11   7      215.42      227.26      5.27 o 
   1  11   7       11.40        7.33      2.66 o 
   2  11   7       57.28       62.87      6.12 o 
   3  11   7        8.22        2.42      2.46 o 
   4  11   7       31.14       37.46      4.26 o 
  -3  12   7        1.57       -2.39      3.12 o 
  -2  12   7       30.48       28.91      2.78 o 
  -1  12   7        2.87        1.04      1.93 o 
   0  12   7        2.22       -1.25      1.78 o 
   1  12   7        2.85       -1.85      2.29 o 
   2  12   7       30.41       32.15      4.79 o 
  -2  13   7       36.76       33.29      6.42 o 
  -1  13   7        8.33        3.41      3.12 o 
   0  13   7        4.33       -0.20      2.60 o 
   1  13   7        8.17        2.48      7.88 o 
   2  13   7       35.59       35.93      8.39 o 
   0   0   8      169.34      179.92      3.39 o 
   1   0   8      557.61      515.59      3.21 o 
   2   0   8     1833.94     1896.86     11.06 o 
   3   0   8      347.60      279.22      2.88 o 
   4   0   8       64.24       62.60      1.49 o 
   5   0   8      917.75      915.69      9.60 o 
   6   0   8       14.49       10.53      1.82 o 
   7   0   8       67.45       74.73      5.11 o 
   8   0   8       28.99       24.20      6.51 o 
  -8   1   8        3.55        3.11      4.12 o 
  -7   1   8       26.99       26.42      4.31 o 
  -6   1   8        3.57        2.49      2.51 o 
  -5   1   8       35.91       31.33      2.26 o 
  -4   1   8      201.98      194.09      3.65 o 
  -3   1   8       90.11       90.05      1.48 o 
  -2   1   8       10.97       11.03      0.71 o 
  -1   1   8      510.09      522.77      4.01 o 
   0   1   8      348.45      350.70      2.99 o 
   1   1   8      514.08      526.92      3.96 o 
   2   1   8        8.92        9.27      0.52 o 
   3   1   8       92.00       90.30      2.17 o 
   4   1   8      207.22      197.66      3.01 o 
   5   1   8       34.67       35.10      1.71 o 
   6   1   8        3.82        0.29      1.85 o 
   7   1   8       26.40       25.21      3.41 o 
   8   1   8        3.43       -1.43      3.75 o 
  -8   2   8        5.17       -4.71      7.80 o 
  -7   2   8        3.13        6.99      3.12 o 
  -6   2   8       20.99       22.17      2.83 o 
  -5   2   8      104.85      106.07      3.48 o 
  -4   2   8       37.76       37.09      1.44 o 
  -3   2   8      528.73      516.48      4.78 o 
  -2   2   8     1111.25     1112.67      8.57 o 
  -1   2   8      171.00      201.67      2.24 o 
   0   2   8       14.14       10.39      0.72 o 
   1   2   8      177.78      208.06      2.35 o 
   2   2   8     1120.27     1122.81      8.42 o 
   3   2   8      535.90      523.06      4.21 o 
   4   2   8       36.37       32.59      1.56 o 
   5   2   8      102.93      100.59      3.38 o 
   6   2   8       20.85       17.85      2.36 o 
   7   2   8        3.33        7.45      3.45 o 
   8   2   8        5.41        2.50      5.74 o 
  -7   3   8        8.31        5.41      3.34 o 
  -6   3   8       34.75       39.95      2.54 o 
  -5   3   8       72.25       69.65      3.80 o 
  -4   3   8       84.70       76.71      2.29 o 
  -3   3   8       43.96       43.98      1.48 o 
  -2   3   8     2435.47     2343.14     17.32 o 
  -1   3   8      379.11      369.73      3.69 o 
   0   3   8     1769.80     1737.97     12.67 o 
   1   3   8      384.69      373.29      3.73 o 
   2   3   8     2435.36     2331.78     17.25 o 
   3   3   8       43.52       45.14      1.35 o 
   4   3   8       88.52       79.59      2.06 o 
   5   3   8       72.68       68.70      3.18 o 
   6   3   8       33.83       32.94      2.76 o 
   7   3   8        8.28        1.91      3.16 o 
  -7   4   8       21.23       24.72      4.66 o 
  -6   4   8        4.34        5.47      1.90 o 
  -5   4   8       19.09       21.97      1.71 o 
  -4   4   8      157.35      144.43      3.27 o 
  -3   4   8      236.04      236.28      3.32 o 
  -2   4   8       39.70       43.48      1.42 o 
  -1   4   8      472.83      499.84      4.75 o 
   0   4   8       75.33       75.47      1.70 o 
   1   4   8      460.05      494.51      4.95 o 
   2   4   8       40.91       44.26      1.71 o 
   3   4   8      233.70      229.98      3.40 o 
   4   4   8      156.95      145.84      3.06 o 
   5   4   8       20.80       22.15      2.28 o 
   6   4   8        4.70        4.66      1.96 o 
   7   4   8       20.63       18.97      4.15 o 
  -7   5   8        3.97        4.91      3.37 o 
  -6   5   8       11.25       12.65      2.26 o 
  -5   5   8        3.49        4.95      1.43 o 
  -4   5   8      320.64      310.87      5.76 o 
  -3   5   8        3.90        2.80      0.88 o 
  -2   5   8      205.72      188.03      2.75 o 
  -1   5   8      166.65      172.14      2.88 o 
   0   5   8      435.48      355.25      4.48 o 
   1   5   8      168.33      170.86      3.11 o 
   2   5   8      207.17      192.95      3.14 o 
   3   5   8        3.94        1.39      0.91 o 
   4   5   8      313.72      299.10      4.95 o 
   5   5   8        3.75        2.27      1.40 o 
   6   5   8       11.38       12.44      2.53 o 
   7   5   8        3.83        2.67      5.20 o 
  -6   6   8       16.58       14.77      2.46 o 
  -5   6   8      150.57      150.72      4.19 o 
  -4   6   8      126.37      121.63      3.77 o 
  -3   6   8      145.49      141.53      3.77 o 
  -2   6   8      350.99      347.02      4.01 o 
  -1   6   8      206.52      192.88      3.34 o 
   0   6   8      102.49       93.11      2.18 o 
   1   6   8      209.10      200.40      3.39 o 
   2   6   8      344.78      336.76      4.76 o 
   3   6   8      146.53      135.93      5.29 o 
   4   6   8      128.80      123.45      3.96 o 
   5   6   8      147.64      158.67      5.01 o 
   6   6   8       16.19       21.24      2.77 o 
   7   6   8       25.79       26.80      6.92 o 
  -6   7   8       15.62       15.24      2.68 o 
  -5   7   8        6.70        7.19      1.91 o 
  -4   7   8      103.89      104.34      3.77 o 
  -3   7   8        8.42        5.11      1.51 o 
  -2   7   8      175.42      170.87      3.15 o 
  -1   7   8       42.48       41.87      1.84 o 
   0   7   8      248.34      261.05      3.94 o 
   1   7   8       42.67       40.52      1.95 o 
   2   7   8      175.05      173.57      3.56 o 
   3   7   8        8.64        4.15      1.65 o 
   4   7   8      103.34      107.43      3.92 o 
   5   7   8        6.81        8.84      1.94 o 
   6   7   8       15.91       17.97      2.90 o 
   7   7   8        1.58        0.46      3.14 o 
  -6   8   8        8.97        3.90      3.02 o 
  -5   8   8        4.81        5.54      1.98 o 
  -4   8   8       42.24       44.74      2.96 o 
  -3   8   8       43.38       37.27      2.46 o 
  -2   8   8       77.71       76.35      2.96 o 
  -1   8   8      300.63      290.65      4.36 o 
   0   8   8       35.43       39.73      2.36 o 
   1   8   8      307.04      291.42      5.00 o 
   2   8   8       79.21       77.48      2.87 o 
   3   8   8       44.62       46.14      3.04 o 
   4   8   8       41.47       41.04      2.98 o 
   5   8   8        4.79        8.74      2.15 o 
   6   8   8        8.83        8.80      3.27 o 
  -6   9   8        2.81        7.66      5.30 o 
  -5   9   8        2.27       -1.59      1.97 o 
  -4   9   8       75.39       81.83      4.17 o 
  -3   9   8       22.59       24.19      2.22 o 
  -2   9   8       86.26       87.74      3.29 o 
  -1   9   8        6.03        6.53      1.52 o 
   0   9   8      221.90      215.40      3.91 o 
   1   9   8        6.42        6.51      1.47 o 
   2   9   8       92.08       97.18      4.31 o 
   3   9   8       21.74       26.56      3.03 o 
   4   9   8       74.14       78.14      4.14 o 
   5   9   8        2.07       -0.03      1.89 o 
   6   9   8        2.51       -1.91      4.56 o 
  -5  10   8       13.33       10.92      3.92 o 
  -4  10   8        9.06        6.83      2.45 o 
  -3  10   8       18.14       21.84      2.40 o 
  -2  10   8        8.87        6.87      1.85 o 
  -1  10   8       15.41       20.74      2.10 o 
   0  10   8        0.87       -0.46      1.72 o 
   1  10   8       15.54       19.01      2.23 o 
   2  10   8        9.07        7.76      2.20 o 
   3  10   8       17.81       16.33      2.85 o 
   4  10   8        9.31        8.13      2.42 o 
   5  10   8       13.29       15.16      3.58 o 
  -4  11   8        6.93        7.25      3.53 o 
  -3  11   8        3.71        5.44      2.21 o 
  -2  11   8       35.14       39.38      2.93 o 
  -1  11   8       70.22       64.72      3.19 o 
   0  11   8       34.06       32.21      2.59 o 
   1  11   8       69.40       68.04      4.20 o 
   2  11   8       34.31       34.85      3.86 o 
   3  11   8        3.50        0.59      2.74 o 
   4  11   8        6.76        0.02      2.83 o 
  -3  12   8       72.74       75.76      6.65 o 
  -2  12   8        3.56        3.13      2.07 o 
  -1  12   8        0.04        2.62      2.91 o 
   0  12   8        0.49        0.08      2.06 o 
   1  12   8        0.14       -0.15      2.15 o 
   2  12   8        3.84        1.03      2.78 o 
  -2  13   8        8.84       11.35      5.55 o 
  -1  13   8       10.07        6.48      3.61 o 
   0  13   8       18.79       18.31      4.29 o 
   1  13   8       10.08       14.54      5.15 o 
   2  13   8        8.60        9.57      6.63 o 
   1   0   9        6.47        8.49      0.61 o 
   2   0   9      883.98      987.73      6.54 o 
   3   0   9      150.62      148.38      2.03 o 
   4   0   9       36.75       36.80      1.70 o 
   5   0   9      179.14      182.09      4.00 o 
   6   0   9        4.00        2.74      1.47 o 
   7   0   9        0.00       -1.00      2.83 o 
   8   0   9        0.12       -5.15      5.15 o 
  -8   1   9       35.23       24.15     11.49 o 
  -7   1   9       27.04       23.20      3.95 o 
  -6   1   9      127.11      129.49      5.25 o 
  -5   1   9      153.29      150.06      4.07 o 
  -4   1   9      205.95      208.71      3.43 o 
  -3   1   9       46.56       42.77      1.30 o 
  -2   1   9      975.12      992.59      8.80 o 
  -1   1   9       58.35       61.07      1.17 o 
   0   1   9     1712.80     1689.93     11.45 o 
   1   1   9       61.70       64.62      0.97 o 
   2   1   9      973.77     1004.26      6.53 o 
   3   1   9       46.21       43.42      1.22 o 
   4   1   9      207.46      206.63      3.56 o 
   5   1   9      158.48      160.70      5.32 o 
   6   1   9      125.55      130.80      5.55 o 
   7   1   9       26.75       26.88      3.57 o 
   8   1   9       36.36       29.60      7.22 o 
  -8   2   9        2.58       -2.50      8.39 o 
  -7   2   9       21.17       22.05      4.11 o 
  -6   2   9       43.19       48.11      3.81 o 
  -5   2   9      206.21      201.55      5.54 o 
  -4   2   9      112.73      116.69      2.75 o 
  -3   2   9      116.27      115.78      1.98 o 
  -2   2   9     1223.11     1349.07     10.75 o 
  -1   2   9     1432.85     1452.17     10.22 o 
   0   2   9     1625.26     1609.96     11.80 o 
   1   2   9     1438.97     1463.52      9.69 o 
   2   2   9     1231.91     1347.23      9.97 o 
   3   2   9      109.94      107.86      1.56 o 
   4   2   9      108.40      109.69      2.47 o 
   5   2   9      207.89      202.67      3.82 o 
   6   2   9       43.82       41.82      3.13 o 
   7   2   9       21.58       16.43      3.82 o 
   8   2   9        2.63       -0.59      5.60 o 
  -7   3   9        2.63        2.83      3.43 o 
  -6   3   9       58.05       55.53      4.87 o 
  -5   3   9       21.16       24.50      1.90 o 
  -4   3   9      295.38      296.59      4.96 o 
  -3   3   9       76.46       87.02      2.79 o 
  -2   3   9      846.93      852.08      7.48 o 
  -1   3   9      878.22      908.36      7.40 o 
   0   3   9       70.03       67.20      1.50 o 
   1   3   9      875.48      910.77      7.42 o 
   2   3   9      846.51      838.65      7.40 o 
   3   3   9       75.22       81.15      1.71 o 
   4   3   9      294.37      304.86      5.62 o 
   5   3   9       21.24       24.14      1.93 o 
   6   3   9       57.63       60.02      3.89 o 
   7   3   9        2.41        0.37      2.98 o 
  -7   4   9       12.70       10.12      4.01 o 
  -6   4   9        5.41        6.70      1.99 o 
  -5   4   9       52.81       61.52      2.63 o 
  -4   4   9      419.07      414.42      6.21 o 
  -3   4   9      570.19      574.81      6.22 o 
  -2   4   9     1838.14     1851.58     14.50 o 
  -1   4   9      661.45      675.71      5.80 o 
   0   4   9       10.58        5.89      0.70 o 
   1   4   9      681.25      697.22      6.38 o 
   2   4   9     1823.88     1867.39     16.17 o 
   3   4   9      574.29      562.34      5.83 o 
   4   4   9      422.49      412.25      6.49 o 
   5   4   9       55.17       56.66      2.74 o 
   6   4   9        5.83        3.60      1.88 o 
   7   4   9       12.70       18.93      4.39 o 
  -7   5   9        4.38        5.37      4.00 o 
  -6   5   9        7.09        5.30      2.05 o 
  -5   5   9       58.04       67.59      3.89 o 
  -4   5   9       66.75       70.62      3.12 o 
  -3   5   9       12.61       10.04      1.16 o 
  -2   5   9      114.11      107.01      2.11 o 
  -1   5   9       87.91       89.08      1.76 o 
   0   5   9       16.92       12.93      1.08 o 
   1   5   9       89.63       88.50      3.03 o 
   2   5   9      118.15      113.93      2.17 o 
   3   5   9       12.66        9.43      1.42 o 
   4   5   9       71.79       74.51      3.15 o 
   5   5   9       58.70       57.98      2.96 o 
   6   5   9        7.28       10.90      2.31 o 
   7   5   9        4.49        5.02      3.58 o 
  -6   6   9       31.76       27.60      2.95 o 
  -5   6   9        8.79        5.72      1.82 o 
  -4   6   9       17.27       16.88      2.02 o 
  -3   6   9      285.46      288.30      5.42 o 
  -2   6   9       97.79       99.81      2.13 o 
  -1   6   9       48.83       45.22      1.81 o 
   0   6   9      405.53      423.19      5.04 o 
   1   6   9       48.98       45.55      1.80 o 
   2   6   9       98.14       94.63      2.23 o 
   3   6   9      284.88      276.82      4.66 o 
   4   6   9       17.41       18.15      2.09 o 
   5   6   9        8.85        6.00      1.65 o 
   6   6   9       31.24       29.14      3.17 o 
   7   6   9       35.21       34.75      4.92 o 
  -6   7   9       41.10       42.32      3.63 o 
  -5   7   9      111.61      114.41      4.26 o 
  -4   7   9      206.20      212.38      5.06 o 
  -3   7   9      236.27      236.05      5.80 o 
  -2   7   9      238.41      227.91      3.75 o 
  -1   7   9      148.35      133.04      2.85 o 
   0   7   9      105.83      109.35      2.65 o 
   1   7   9      148.83      142.28      3.02 o 
   2   7   9      228.32      205.04      5.20 o 
   3   7   9      236.19      237.61      5.95 o 
   4   7   9      206.46      214.07      5.41 o 
   5   7   9      111.82      108.94      4.33 o 
   6   7   9       40.93       39.38      3.57 o 
   7   7   9        8.57        8.28      4.27 o 
  -6   8   9       44.16       46.75      5.46 o 
  -5   8   9       24.54       24.11      2.60 o 
  -4   8   9        0.56       -0.37      1.32 o 
  -3   8   9        2.03        0.02      1.33 o 
  -2   8   9      138.38      141.37      3.59 o 
  -1   8   9      107.47      107.22      2.78 o 
   0   8   9      457.37      453.06      5.73 o 
   1   8   9      103.40      104.99      2.97 o 
   2   8   9      137.60      131.65      3.85 o 
   3   8   9        2.07       -0.52      1.56 o 
   4   8   9        0.76       -1.11      1.56 o 
   5   8   9       24.06       25.61      2.71 o 
   6   8   9       44.56       47.19      4.48 o 
  -6   9   9        8.75        7.66      6.18 o 
  -5   9   9       20.15       19.55      2.74 o 
  -4   9   9       19.99       17.95      2.52 o 
  -3   9   9        2.36        0.83      1.75 o 
  -2   9   9       65.90       61.03      2.90 o 
  -1   9   9       36.97       31.81      2.18 o 
   0   9   9       27.99       29.88      1.94 o 
   1   9   9       36.48       31.45      2.07 o 
   2   9   9       66.19       53.51      3.09 o 
   3   9   9        2.41        3.16      1.72 o 
   4   9   9       20.11       19.83      2.60 o 
   5   9   9       20.68       18.05      4.42 o 
   6   9   9        8.86        4.56      5.15 o 
  -5  10   9       13.70       16.09      4.10 o 
  -4  10   9        1.92       -2.27      2.55 o 
  -3  10   9       36.03       28.65      2.79 o 
  -2  10   9        9.04        6.27      1.86 o 
  -1  10   9      120.44      132.66      3.91 o 
   0  10   9       11.00       11.57      1.83 o 
   1  10   9      118.87      133.56      5.60 o 
   2  10   9        9.62        7.88      2.25 o 
   3  10   9       35.44       34.36      3.58 o 
   4  10   9        1.60        2.23      2.26 o 
   5  10   9       14.69       14.43      3.76 o 
  -4  11   9       16.02       14.25      3.62 o 
  -3  11   9        9.16        7.27      2.44 o 
  -2  11   9       83.61       84.42      4.30 o 
  -1  11   9       29.96       29.02      2.49 o 
   0  11   9      148.63      157.08      4.54 o 
   1  11   9       29.54       28.93      2.77 o 
   2  11   9       85.17       80.70      5.07 o 
   3  11   9        9.03        6.45      2.63 o 
   4  11   9       15.48       10.77      3.68 o 
  -3  12   9        7.55        8.51      4.09 o 
  -2  12   9       21.60       20.15      2.67 o 
  -1  12   9       26.44       33.47      3.20 o 
   0  12   9       35.83       36.04      3.23 o 
   1  12   9       26.33       28.35      4.11 o 
   2  12   9       21.20       23.06      3.05 o 
  -2  13   9        4.63       12.70      5.27 o 
   0  13   9       14.55       11.87      5.25 o 
   1  13   9        6.80        3.81      4.39 o 
   2  13   9        4.27        8.69      7.36 o 
   0   0  10      945.40      957.53     12.05 o 
   1   0  10     2232.12     2118.94     12.82 o 
   2   0  10      331.95      337.97      3.01 o 
   3   0  10      265.27      241.76      2.79 o 
   4   0  10     1504.43     1461.83     13.61 o 
   5   0  10       27.44       26.35      1.88 o 
   6   0  10       26.01       24.26      2.29 o 
   7   0  10       49.05       56.53      7.77 o 
   8   0  10        9.05        6.04      6.63 o 
  -7   1  10       34.38       37.75      4.85 o 
  -6   1  10       26.33       27.92      2.12 o 
  -5   1  10       89.99       88.49      3.49 o 
  -4   1  10        4.72        5.89      1.45 o 
  -3   1  10      601.83      603.15      5.36 o 
  -2   1  10      321.42      368.07      4.10 o 
  -1   1  10      537.92      562.52      4.64 o 
   0   1  10      425.99      446.37      4.65 o 
   1   1  10      531.12      543.49      4.36 o 
   2   1  10      328.72      376.93      3.07 o 
   3   1  10      605.71      599.96      5.15 o 
   4   1  10        4.47        5.04      1.08 o 
   5   1  10       92.18       85.38      2.85 o 
   6   1  10       26.70       30.56      2.56 o 
   7   1  10       34.37       43.01      4.08 o 
  -7   2  10       14.75       12.09      3.39 o 
  -6   2  10        9.93        9.25      1.78 o 
  -5   2  10       22.98       21.99      2.06 o 
  -4   2  10       44.89       45.42      2.27 o 
  -3   2  10       48.21       46.87      1.75 o 
  -2   2  10      165.02      159.88      2.58 o 
  -1   2  10       39.99       40.06      1.17 o 
   0   2  10       16.35       12.85      0.85 o 
   1   2  10       38.69       38.81      0.95 o 
   2   2  10      169.25      160.22      2.16 o 
   3   2  10       48.17       45.76      1.11 o 
   4   2  10       42.56       42.82      2.35 o 
   5   2  10       23.81       20.22      1.75 o 
   6   2  10        9.56        6.89      1.96 o 
   7   2  10       14.28        3.60      3.22 o 
   8   2  10        3.02       -4.71      4.71 o 
  -7   3  10       11.42        9.32      3.77 o 
  -6   3  10       99.63      103.36      6.35 o 
  -5   3  10       40.85       41.70      2.35 o 
  -4   3  10      341.75      350.51      5.63 o 
  -3   3  10      503.26      498.15      5.65 o 
  -2   3  10      891.73      919.38      8.01 o 
  -1   3  10      383.09      359.96      3.83 o 
   0   3  10      490.84      469.14      4.63 o 
   1   3  10      385.20      355.25      3.81 o 
   2   3  10      867.07      885.01      7.52 o 
   3   3  10      503.20      497.42      5.13 o 
   4   3  10      348.09      356.05      5.73 o 
   5   3  10       37.78       33.29      2.21 o 
   6   3  10       97.91      113.57      8.34 o 
   7   3  10       11.55       11.42      3.74 o 
  -7   4  10        0.16       -0.05      3.42 o 
  -6   4  10       12.41       13.13      1.83 o 
  -5   4  10        0.50       -1.12      1.12 o 
  -4   4  10        3.64        3.28      1.33 o 
  -3   4  10      101.76      107.35      2.88 o 
  -2   4  10      382.17      400.37      4.60 o 
  -1   4  10      194.01      183.05      2.63 o 
   0   4  10      360.79      353.15      3.75 o 
   1   4  10      194.45      191.40      2.75 o 
   2   4  10      382.62      401.23      4.57 o 
   3   4  10       97.71      102.59      2.30 o 
   4   4  10        3.72        2.75      1.39 o 
   5   4  10        0.46        1.80      1.32 o 
   6   4  10       11.97       10.89      2.77 o 
   7   4  10        0.20       -0.04      2.70 o 
  -7   5  10        0.56       -6.33      7.66 o 
  -6   5  10       31.62       30.63      2.44 o 
  -5   5  10       19.67       23.34      2.12 o 
  -4   5  10      192.18      194.12      4.55 o 
  -3   5  10       87.68       85.43      2.37 o 
  -2   5  10      106.74      106.27      2.19 o 
  -1   5  10       12.28       10.94      1.01 o 
   0   5  10       27.15       18.30      1.23 o 
   1   5  10       13.94       14.12      1.11 o 
   2   5  10      108.05      104.97      2.39 o 
   3   5  10       91.53       92.34      2.41 o 
   4   5  10      190.23      195.05      4.50 o 
   5   5  10       18.57       21.92      2.06 o 
   6   5  10       32.22       29.90      3.02 o 
   7   5  10        0.57       -0.15      3.98 o 
  -7   6  10        3.20       -0.74      8.69 o 
  -6   6  10       10.36        8.43      1.96 o 
  -5   6  10       14.29       12.21      1.93 o 
  -4   6  10       55.87       51.67      2.91 o 
  -3   6  10       48.72       44.54      2.70 o 
  -2   6  10       62.09       67.78      1.95 o 
  -1   6  10      580.23      568.91      6.25 o 
   0   6  10       17.79       18.63      1.36 o 
   1   6  10      587.41      579.87      6.19 o 
   2   6  10       60.75       57.51      2.02 o 
   3   6  10       49.75       44.46      2.08 o 
   4   6  10       52.11       41.33      2.74 o 
   5   6  10       14.58       12.20      1.98 o 
   6   6  10       10.88        9.78      2.49 o 
   7   6  10        3.24        0.86      3.18 o 
  -6   7  10       50.80       58.67      3.53 o 
  -5   7  10       33.24       35.04      2.75 o 
  -4   7  10       49.93       52.15      3.09 o 
  -3   7  10        6.74        4.03      1.59 o 
  -2   7  10      340.10      322.71      4.63 o 
  -1   7  10       80.16       78.67      2.50 o 
   0   7  10       71.07       71.84      2.42 o 
   1   7  10       78.11       70.17      2.35 o 
   2   7  10      345.51      327.29      5.89 o 
   3   7  10        6.24        5.02      1.53 o 
   4   7  10       48.99       49.56      3.15 o 
   5   7  10       33.88       34.98      2.84 o 
   6   7  10       50.17       55.54      4.27 o 
  -6   8  10        5.59        4.20      2.69 o 
  -5   8  10        8.97        9.98      2.20 o 
  -4   8  10       20.95       19.55      2.46 o 
  -3   8  10       46.64       46.93      2.73 o 
  -2   8  10      104.38      100.67      3.17 o 
  -1   8  10      137.94      134.88      3.11 o 
   0   8  10      125.87      130.33      3.10 o 
   1   8  10      137.24      130.95      3.06 o 
   2   8  10      106.80      102.79      3.84 o 
   3   8  10       47.26       45.01      3.50 o 
   4   8  10       20.34       20.09      2.49 o 
   5   8  10        9.11        7.35      2.05 o 
   6   8  10        5.93        8.19      3.77 o 
  -5   9  10       21.43       19.85      3.90 o 
  -4   9  10       24.51       30.44      2.95 o 
  -3   9  10       86.73       82.53      4.05 o 
  -2   9  10       26.54       28.62      2.44 o 
  -1   9  10       26.04       22.58      2.09 o 
   0   9  10        7.96        8.52      1.49 o 
   1   9  10       27.67       22.38      2.06 o 
   2   9  10       26.24       29.48      2.28 o 
   3   9  10       87.48       89.08      4.81 o 
   4   9  10       24.89       33.97      3.12 o 
   5   9  10       21.53       26.82      3.08 o 
  -5  10  10       32.26       34.36      5.34 o 
  -4  10  10        5.97        3.00      2.69 o 
  -3  10  10       10.69        8.81      2.26 o 
  -2  10  10        3.12        0.92      1.71 o 
  -1  10  10      206.58      209.07      4.67 o 
   0  10  10       39.40       48.60      2.74 o 
   1  10  10      204.71      202.77      5.26 o 
   2  10  10        3.32        2.22      1.68 o 
   3  10  10       10.33        9.48      2.57 o 
   4  10  10        5.95        5.19      2.26 o 
   5  10  10       31.75       33.09      5.58 o 
  -4  11  10       16.41       -1.03      8.10 o 
  -3  11  10       46.38       56.16      3.89 o 
  -2  11  10       24.63       21.07      2.57 o 
  -1  11  10       38.55       43.15      2.97 o 
   0  11  10        5.16        5.55      2.13 o 
   1  11  10       39.69       39.33      3.18 o 
   2  11  10       24.32       25.70      2.97 o 
   3  11  10       46.02       55.66      4.10 o 
   4  11  10       16.65       15.39      4.42 o 
  -3  12  10       13.12       18.92      4.81 o 
  -2  12  10       35.58       32.25      5.01 o 
  -1  12  10       15.06       15.12      2.45 o 
   0  12  10       25.17       26.80      3.02 o 
   1  12  10       14.76       10.35      2.81 o 
   2  12  10       35.67       30.65      4.32 o 
   3  12  10       12.92       15.90      6.77 o 
   0  13  10        3.00       -2.70      5.15 o 
   2  13  10        3.95       15.90      8.10 o 
   1   0  11       66.35       97.05      4.49 o 
   2   0  11        7.10        5.29      0.54 o 
   3   0  11      205.47      193.26      3.06 o 
   4   0  11        5.39        7.29      1.12 o 
   5   0  11      165.96      166.75      3.82 o 
   6   0  11        0.80       -1.76      1.76 o 
   7   0  11        6.73        6.52      5.27 o 
  -7   1  11       26.54       33.69      4.67 o 
  -6   1  11        8.07        7.45      1.72 o 
  -5   1  11       94.51       84.91      2.94 o 
  -4   1  11      523.42      502.44      7.90 o 
  -3   1  11       32.36       34.58      1.69 o 
  -2   1  11       28.58       32.69      1.20 o 
  -1   1  11     1267.83     1280.48      9.60 o 
   0   1  11       82.26       86.34      1.89 o 
   1   1  11     1255.33     1261.49      8.79 o 
   2   1  11       30.94       33.49      0.94 o 
   3   1  11       29.89       31.77      0.92 o 
   4   1  11      519.95      499.83      6.25 o 
   5   1  11       97.16       87.76      2.89 o 
   6   1  11        8.21        9.28      1.92 o 
   7   1  11       27.50       34.86      3.79 o 
  -7   2  11        0.56       -1.43      3.04 o 
  -6   2  11       98.20       91.78      3.80 o 
  -5   2  11       15.58       16.86      2.83 o 
  -4   2  11      270.22      260.72      4.82 o 
  -3   2  11       22.65       29.66      1.51 o 
  -2   2  11      492.95      477.76      5.06 o 
  -1   2  11      447.76      460.11      4.16 o 
   0   2  11      323.72      314.79      3.25 o 
   1   2  11      450.81      456.69      3.77 o 
   2   2  11      502.35      490.56      4.60 o 
   3   2  11       24.54       27.16      0.89 o 
   4   2  11      265.60      264.82      4.73 o 
   5   2  11       14.95       16.34      1.70 o 
   6   2  11       97.75       91.69      4.53 o 
   7   2  11        0.43       -0.49      2.59 o 
  -7   3  11        2.61        3.52      3.54 o 
  -6   3  11       18.71       19.56      2.22 o 
  -5   3  11       19.29       16.99      1.76 o 
  -4   3  11       39.90       40.27      2.27 o 
  -3   3  11      152.41      154.94      2.91 o 
  -2   3  11      455.85      490.97      5.23 o 
  -1   3  11      208.59      215.61      2.94 o 
   0   3  11       39.50       35.48      1.30 o 
   1   3  11      209.37      222.13      2.91 o 
   2   3  11      454.06      492.71      4.91 o 
   3   3  11      151.72      150.64      2.75 o 
   4   3  11       39.64       40.24      2.32 o 
   5   3  11       19.75       15.55      2.07 o 
   6   3  11       19.07       19.74      4.25 o 
   7   3  11        2.48       -1.26      3.11 o 
  -7   4  11        2.35        0.60      2.77 o 
  -6   4  11       18.38       22.60      2.22 o 
  -5   4  11       36.11       29.99      2.22 o 
  -4   4  11      101.02       98.16      3.16 o 
  -3   4  11     1019.86     1008.45      9.69 o 
  -2   4  11      120.05      119.82      2.54 o 
  -1   4  11      129.61      117.06      2.14 o 
   0   4  11       61.67       52.51      1.53 o 
   1   4  11      131.24      122.40      2.24 o 
   2   4  11      120.86      114.13      2.26 o 
   3   4  11     1021.85     1002.05     10.11 o 
   4   4  11      104.09      101.88      3.78 o 
   5   4  11       34.61       29.89      2.23 o 
   6   4  11       19.57       18.70      3.12 o 
   7   4  11        2.23       -1.53      2.85 o 
  -7   5  11       10.12        3.83      8.39 o 
  -6   5  11       18.47       17.04      2.21 o 
  -5   5  11       29.35       36.01      2.61 o 
  -4   5  11       15.11       11.71      1.77 o 
  -3   5  11      595.45      595.82      6.55 o 
  -2   5  11        0.34       -0.75      0.75 o 
  -1   5  11      162.76      148.95      2.43 o 
   0   5  11       11.01       11.49      1.06 o 
   1   5  11      161.08      143.98      2.60 o 
   2   5  11        0.12        0.42      0.49 o 
   3   5  11      599.96      593.30      6.43 o 
   4   5  11       14.20        7.20      1.72 o 
   5   5  11       30.15       36.50      2.55 o 
   6   5  11       18.34       17.84      3.46 o 
  -7   6  11        2.58       -2.21      9.42 o 
  -6   6  11       17.81       14.61      2.13 o 
  -5   6  11       17.39       15.39      2.10 o 
  -4   6  11        8.90       10.97      1.81 o 
  -3   6  11      391.44      376.81      5.99 o 
  -2   6  11        4.34        3.55      0.88 o 
  -1   6  11       42.17       43.30      1.79 o 
   0   6  11       15.16       21.29      1.49 o 
   1   6  11       41.96       44.03      1.89 o 
   2   6  11        4.33        4.61      1.20 o 
   3   6  11      390.07      363.34      5.48 o 
   4   6  11        8.61       10.72      1.87 o 
   5   6  11       17.20       14.77      2.08 o 
   6   6  11       17.55       10.64      2.59 o 
   7   6  11        2.63        7.36      4.86 o 
  -6   7  11        8.11        8.75      2.23 o 
  -5   7  11       54.92       59.81      3.48 o 
  -4   7  11       50.30       58.08      3.25 o 
  -3   7  11       18.85       19.29      2.24 o 
  -2   7  11       97.63       91.56      2.69 o 
  -1   7  11       71.10       65.10      2.38 o 
   0   7  11       56.18       53.11      2.20 o 
   1   7  11       67.46       57.24      2.26 o 
   2   7  11       98.22       97.31      3.15 o 
   3   7  11       20.64       19.39      1.76 o 
   4   7  11       50.01       54.16      3.27 o 
   5   7  11       53.82       50.35      3.22 o 
   6   7  11        8.31        8.12      2.78 o 
  -6   8  11       18.91       23.35      4.82 o 
  -5   8  11       14.72       10.50      2.25 o 
  -4   8  11       39.40       39.89      3.26 o 
  -3   8  11        3.14        0.61      1.79 o 
  -2   8  11       41.97       41.98      2.86 o 
  -1   8  11      187.19      191.48      3.70 o 
   0   8  11       35.77       35.31      2.14 o 
   1   8  11      185.87      194.47      3.74 o 
   2   8  11       39.57       34.12      2.28 o 
   3   8  11        2.60       -0.58      1.37 o 
   4   8  11       39.42       39.80      3.11 o 
   5   8  11       15.33       12.28      2.30 o 
   6   8  11       19.78       25.46      6.41 o 
  -5   9  11        8.69        5.82      3.73 o 
  -4   9  11        3.38        0.89      1.98 o 
  -3   9  11        4.44        5.21      1.69 o 
  -2   9  11       22.65       21.72      2.29 o 
  -1   9  11        8.15        9.56      1.69 o 
   0   9  11        8.12        9.21      1.54 o 
   1   9  11        7.93        6.83      1.75 o 
   2   9  11       22.39       18.74      2.04 o 
   3   9  11        4.24        3.21      2.36 o 
   4   9  11        3.34       -0.43      1.82 o 
   5   9  11        8.68        9.58      2.58 o 
  -5  10  11        1.91       -7.22      7.22 o 
  -4  10  11        9.70        4.40      2.35 o 
  -3  10  11        0.29       -1.73      1.73 o 
  -2  10  11       30.85       29.71      2.63 o 
  -1  10  11       12.30       13.21      1.96 o 
   0  10  11      234.66      242.63      6.16 o 
   1  10  11       12.96       12.23      2.25 o 
   2  10  11       31.70       26.56      2.70 o 
   3  10  11        0.26       -1.24      1.79 o 
   4  10  11        8.84        6.27      2.77 o 
  -4  11  11       37.07       22.82     10.90 o 
  -3  11  11       12.23       13.63      2.82 o 
  -2  11  11       23.45       30.35      2.86 o 
  -1  11  11       39.23       40.18      3.14 o 
   0  11  11       41.07       45.18      3.34 o 
   1  11  11       38.96       38.25      3.40 o 
   2  11  11       23.60       28.18      3.18 o 
   3  11  11       11.27        8.70      2.72 o 
   4  11  11       37.33       38.29      8.84 o 
  -3  12  11        6.68       -4.71      7.80 o 
  -2  12  11        8.05       11.45      3.59 o 
  -1  12  11        3.70        3.67      2.37 o 
   0  12  11        3.10        3.26      2.20 o 
   1  12  11        3.70        2.11      2.55 o 
   2  12  11        7.86        3.68      3.22 o 
   3  12  11        6.86        2.95      5.15 o 
   0  13  11        5.01        6.42      6.33 o 
   0   0  12      428.15      425.08      6.16 o 
   1   0  12     1434.18     1495.44     11.95 o 
   2   0  12      353.81      345.66      3.48 o 
   3   0  12       15.58       16.79      1.10 o 
   4   0  12        1.26        1.07      1.28 o 
   5   0  12       22.44       28.79      2.48 o 
   6   0  12       80.97       88.00      3.46 o 
   7   0  12        4.15        0.03      3.00 o 
  -7   1  12        7.19        6.69      3.44 o 
  -6   1  12       16.68       17.89      2.57 o 
  -5   1  12       56.57       56.13      2.72 o 
  -4   1  12       96.07      102.24      3.54 o 
  -3   1  12       13.81       14.48      1.25 o 
  -2   1  12       50.06       44.60      1.55 o 
  -1   1  12      605.78      593.78      5.50 o 
   0   1  12       79.69       85.55      2.26 o 
   1   1  12      603.59      580.99      5.96 o 
   2   1  12       48.83       44.78      1.14 o 
   3   1  12       15.67       18.20      0.88 o 
   4   1  12       94.97      104.65      2.75 o 
   5   1  12       57.01       56.61      2.62 o 
   6   1  12       16.60       15.11      2.28 o 
   7   1  12        7.42       11.49      3.72 o 
  -7   2  12        8.25        6.13      4.41 o 
  -6   2  12       44.97       51.43      2.75 o 
  -5   2  12       25.70       25.63      3.62 o 
  -4   2  12      214.67      212.77      4.41 o 
  -3   2  12        7.50        7.30      1.07 o 
  -2   2  12      185.91      186.89      2.91 o 
  -1   2  12      641.71      692.85      8.22 o 
   0   2  12      360.36      355.85      3.52 o 
   1   2  12      638.25      669.09      5.15 o 
   2   2  12      182.18      180.24      2.16 o 
   3   2  12        7.53       11.12      0.96 o 
   4   2  12      216.35      221.32      4.34 o 
   5   2  12       25.46       23.87      2.19 o 
   6   2  12       44.58       46.19      4.14 o 
   7   2  12        8.34       11.75      3.71 o 
  -7   3  12       30.49       43.85      6.85 o 
  -6   3  12       84.10       85.98      3.87 o 
  -5   3  12       92.13      102.06      3.32 o 
  -4   3  12       36.40       30.96      2.14 o 
  -3   3  12      178.21      181.65      3.29 o 
  -2   3  12       36.97       35.07      1.54 o 
  -1   3  12      433.01      401.93      4.36 o 
   0   3  12        1.54        0.85      0.65 o 
   1   3  12      436.66      402.97      4.27 o 
   2   3  12       35.71       32.48      1.37 o 
   3   3  12      167.37      162.20      2.94 o 
   4   3  12       36.74       34.02      2.25 o 
   5   3  12       91.64      100.12      3.41 o 
   6   3  12       84.83       87.34      4.99 o 
   7   3  12       31.55       17.87      6.29 o 
  -7   4  12        6.42        8.62      3.37 o 
  -6   4  12       26.65       25.93      2.42 o 
  -5   4  12       68.85       60.07      2.98 o 
  -4   4  12       55.93       51.23      2.63 o 
  -3   4  12      423.75      428.82      5.55 o 
  -2   4  12        4.67        6.92      1.07 o 
  -1   4  12       71.58       79.09      1.84 o 
   0   4  12      105.25      104.47      2.03 o 
   1   4  12       69.73       78.46      1.88 o 
   2   4  12        5.60        5.42      0.94 o 
   3   4  12      427.12      437.36      5.12 o 
   4   4  12       53.79       42.68      2.53 o 
   5   4  12       68.77       61.91      3.07 o 
   6   4  12       26.49       20.83      2.90 o 
  -7   5  12       11.38       19.96      7.73 o 
  -6   5  12        1.55       -0.25      1.62 o 
  -5   5  12       35.92       32.79      2.56 o 
  -4   5  12       14.45       15.27      2.12 o 
  -3   5  12       43.57       43.61      2.18 o 
  -2   5  12       75.65       73.27      2.12 o 
  -1   5  12      391.85      396.67      4.39 o 
   0   5  12      174.66      171.36      2.92 o 
   1   5  12      385.47      394.23      4.63 o 
   2   5  12       76.04       72.61      2.37 o 
   3   5  12       44.54       45.76      1.99 o 
   4   5  12       14.68       12.68      1.89 o 
   5   5  12       36.84       34.80      2.52 o 
   6   5  12        1.61        2.75      2.30 o 
  -6   6  12       68.45       77.45      3.87 o 
  -5   6  12        3.16        3.25      1.76 o 
  -4   6  12      141.87      131.81      4.25 o 
  -3   6  12        0.01       -0.42      1.37 o 
  -2   6  12      144.12      140.47      2.77 o 
  -1   6  12       57.27       58.03      2.05 o 
   0   6  12     1153.48     1120.00      9.85 o 
   1   6  12       57.67       61.98      2.13 o 
   2   6  12      145.41      140.52      4.14 o 
   3   6  12        0.03        0.26      1.11 o 
   4   6  12      143.88      150.38      4.29 o 
   5   6  12        2.87        1.34      1.65 o 
   6   6  12       68.00       79.66      6.74 o 
   7   6  12       12.11       16.05      5.30 o 
  -6   7  12       11.61        8.92      2.37 o 
  -5   7  12        0.56        1.37      1.81 o 
  -4   7  12        2.63        1.86      1.59 o 
  -3   7  12       23.37       21.07      2.37 o 
  -2   7  12        8.20        6.71      1.33 o 
  -1   7  12       65.97       66.85      2.52 o 
   0   7  12      208.50      189.25      3.58 o 
   1   7  12       67.18       69.84      2.47 o 
   2   7  12        8.14        9.30      1.49 o 
   3   7  12       24.68       20.84      1.82 o 
   4   7  12        2.32        6.23      1.91 o 
   5   7  12        0.41        3.42      1.92 o 
   6   7  12       11.71       14.51      7.36 o 
  -6   8  12        7.15        5.76      3.32 o 
  -5   8  12        2.05       -1.64      1.94 o 
  -4   8  12       11.33       11.44      2.24 o 
  -3   8  12       14.39       14.50      2.05 o 
  -2   8  12       50.92       59.35      2.88 o 
  -1   8  12       30.71       28.00      1.87 o 
   0   8  12        0.96       -0.79      1.10 o 
   1   8  12       30.60       28.59      2.07 o 
   2   8  12       51.77       52.78      2.76 o 
   3   8  12       14.45       14.66      2.01 o 
   4   8  12       11.04       18.02      2.47 o 
   5   8  12        2.07        0.26      2.37 o 
   6   8  12        7.62       -3.39      6.77 o 
  -5   9  12       49.16       50.88      4.02 o 
  -4   9  12       16.38       13.22      2.53 o 
  -3   9  12      111.37      116.79      4.27 o 
  -2   9  12        0.49       -1.45      1.45 o 
  -1   9  12      207.37      217.98      4.65 o 
   0   9  12        8.14        7.45      1.50 o 
   1   9  12      207.24      217.30      4.57 o 
   2   9  12        0.43       -1.34      1.34 o 
   3   9  12      111.12      109.47      4.53 o 
   4   9  12       17.05       14.14      2.52 o 
   5   9  12       48.97       46.46      4.70 o 
  -4  10  12       22.37       20.80      2.88 o 
  -3  10  12        3.19        3.42      2.38 o 
  -2  10  12        1.48       -0.05      1.75 o 
  -1  10  12       81.01       84.28      3.61 o 
   0  10  12       26.32       33.49      2.70 o 
   1  10  12       81.96       84.64      4.10 o 
   2  10  12        1.26       -1.22      1.74 o 
   3  10  12        3.26        3.09      2.16 o 
   4  10  12       21.82       20.74      3.48 o 
  -3  11  12       14.29       14.42      3.16 o 
  -2  11  12        4.72        3.49      2.04 o 
  -1  11  12        7.05        4.36      1.82 o 
   0  11  12        0.21        5.81      1.93 o 
   1  11  12        6.78        6.33      3.04 o 
   2  11  12        4.68        7.28      2.52 o 
   3  11  12       14.52       14.77      3.32 o 
   4  11  12        0.49       -2.36      6.18 o 
  -2  12  12       24.22       24.05      5.01 o 
  -1  12  12       28.49       27.92      4.25 o 
   0  12  12        5.92        6.47      2.54 o 
   1  12  12       27.86       29.61      4.42 o 
   2  12  12       24.01       35.17      8.98 o 
   0  13  12        0.17        6.18      6.92 o 
   1   0  13      110.98      153.09      3.49 o 
   2   0  13       81.33       83.46      1.54 o 
   3   0  13        0.02       -0.71      0.71 o 
   4   0  13       25.19       26.04      2.25 o 
   5   0  13       64.85       50.35      2.95 o 
   6   0  13        5.51        3.47      2.00 o 
   7   0  13        1.40        1.82      3.21 o 
  -7   1  13        5.52        4.74      3.58 o 
  -6   1  13        1.47        0.69      1.47 o 
  -5   1  13       63.49       64.05      3.22 o 
  -4   1  13      161.02      164.09      4.40 o 
  -3   1  13       75.37       72.48      2.34 o 
  -2   1  13        4.95        4.76      0.81 o 
  -1   1  13      181.96      162.12      2.59 o 
   0   1  13        4.03        6.51      0.73 o 
   1   1  13      184.76      159.73      2.50 o 
   2   1  13        4.85        3.64      0.66 o 
   3   1  13       71.66       66.00      1.78 o 
   4   1  13      161.21      154.91      3.33 o 
   5   1  13       63.15       66.23      2.90 o 
   6   1  13        1.52       -1.10      1.59 o 
   7   1  13        5.23        6.19      3.57 o 
  -7   2  13        0.19        0.73      4.19 o 
  -6   2  13       14.62       18.39      2.16 o 
  -5   2  13       16.88       18.47      2.17 o 
  -4   2  13      277.77      267.14      5.83 o 
  -3   2  13      365.31      357.10      4.82 o 
  -2   2  13      452.06      445.94      4.65 o 
  -1   2  13       91.45       90.68      1.69 o 
   0   2  13      112.89      108.55      1.76 o 
   1   2  13       92.34       87.35      2.02 o 
   2   2  13      456.82      439.55      4.08 o 
   3   2  13      367.27      342.52      4.08 o 
   4   2  13      278.06      281.58      5.03 o 
   5   2  13       16.49       13.80      2.13 o 
   6   2  13       13.29       13.41      2.47 o 
   7   2  13        0.15       -4.39      4.39 o 
  -7   3  13        1.54        1.09      4.25 o 
  -6   3  13        7.39        8.00      2.09 o 
  -5   3  13       23.22       19.41      2.25 o 
  -4   3  13       21.70       23.39      2.03 o 
  -3   3  13      479.93      462.69      5.76 o 
  -2   3  13       91.38       91.43      2.19 o 
  -1   3  13        6.84        7.15      0.88 o 
   0   3  13       98.58      101.37      1.82 o 
   1   3  13        6.78        6.62      0.67 o 
   2   3  13       91.22       89.22      1.97 o 
   3   3  13      479.36      465.67      5.48 o 
   4   3  13       22.32       22.49      1.96 o 
   5   3  13       23.04       18.75      2.17 o 
   6   3  13        7.39        7.33      2.88 o 
   7   3  13        1.54       -5.01      5.89 o 
  -7   4  13        3.68       12.92      4.88 o 
  -6   4  13       13.45       12.16      2.25 o 
  -5   4  13        6.98        8.15      2.18 o 
  -4   4  13       65.76       65.24      3.03 o 
  -3   4  13       83.35       80.17      2.64 o 
  -2   4  13      403.26      391.62      4.83 o 
  -1   4  13        1.85        1.39      0.74 o 
   0   4  13       11.31        8.09      0.96 o 
   1   4  13        1.86        0.57      0.77 o 
   2   4  13      406.77      403.83      4.60 o 
   3   4  13       83.24       82.85      2.30 o 
   4   4  13       66.77       69.12      3.09 o 
   5   4  13        6.99        7.43      2.06 o 
   6   4  13       12.13        7.62      3.12 o 
  -7   5  13       13.19       19.58      6.63 o 
  -6   5  13       20.24       22.44      2.48 o 
  -5   5  13       10.94       10.51      2.13 o 
  -4   5  13       61.20       59.01      3.14 o 
  -3   5  13     1668.92     1633.89     14.97 o 
  -2   5  13       32.48       30.11      1.60 o 
  -1   5  13        5.91        8.25      0.99 o 
   0   5  13      175.44      186.04      3.11 o 
   1   5  13        5.07        7.34      1.02 o 
   2   5  13       32.47       32.37      1.61 o 
   3   5  13     1667.45     1633.08     13.77 o 
   4   5  13       61.44       58.68      3.04 o 
   5   5  13       10.96       10.40      1.87 o 
   6   5  13       20.52       26.46      4.26 o 
  -6   6  13        3.50        3.13      1.95 o 
  -5   6  13        4.43       -0.41      1.62 o 
  -4   6  13        7.04        5.32      1.69 o 
  -3   6  13       22.03       21.37      2.32 o 
  -2   6  13      129.28      134.74      2.80 o 
  -1   6  13       91.34       87.31      2.38 o 
   0   6  13       18.99       19.21      1.53 o 
   1   6  13       92.51       88.99      2.37 o 
   2   6  13      129.26      126.84      3.20 o 
   3   6  13       22.42       20.39      1.70 o 
   4   6  13        7.04        9.07      1.81 o 
   5   6  13        4.45        1.74      1.89 o 
   6   6  13        3.41       -0.27      3.50 o 
  -6   7  13        1.95       -1.89      3.57 o 
  -5   7  13       53.17       58.22      3.64 o 
  -4   7  13        3.88        1.90      1.87 o 
  -3   7  13       27.93       21.42      2.05 o 
  -2   7  13        8.80        5.71      1.25 o 
  -1   7  13      346.41      343.32      5.02 o 
   0   7  13      138.65      133.63      3.14 o 
   1   7  13      348.88      340.68      5.11 o 
   2   7  13        8.79        5.81      1.43 o 
   3   7  13       25.62       21.38      1.84 o 
   4   7  13        3.79        5.46      1.87 o 
   5   7  13       52.82       60.68      5.43 o 
   6   7  13        2.00        1.03      5.45 o 
  -6   8  13        0.45       -2.65      4.12 o 
  -5   8  13       31.95       29.97      3.38 o 
  -4   8  13      130.69      137.30      4.88 o 
  -3   8  13       10.91        7.44      2.46 o 
  -2   8  13      181.03      176.64      4.17 o 
  -1   8  13        1.92        1.30      1.19 o 
   0   8  13      115.54      129.16      3.27 o 
   1   8  13        2.01        1.04      1.38 o 
   2   8  13      179.32      177.85      4.25 o 
   3   8  13       10.71        6.51      1.70 o 
   4   8  13      130.49      139.72      6.23 o 
   5   8  13       31.68       27.34      3.39 o 
   6   8  13        0.58       -6.92      6.92 o 
  -5   9  13        1.92       -0.50      3.39 o 
  -4   9  13       12.10       10.93      2.55 o 
  -3   9  13        1.23        2.14      1.82 o 
  -2   9  13        0.64       -0.93      1.49 o 
  -1   9  13       25.26       28.03      2.29 o 
   0   9  13       29.46       23.67      2.12 o 
   1   9  13       25.19       27.41      2.19 o 
   2   9  13        0.62        0.11      1.57 o 
   3   9  13        1.21        4.21      2.04 o 
   4   9  13       11.77       14.13      2.99 o 
   5   9  13        1.91       -2.86      3.51 o 
  -4  10  13       21.00       16.37      3.41 o 
  -3  10  13       12.65        7.46      2.38 o 
  -2  10  13       51.97       48.85      3.20 o 
  -1  10  13       13.07       11.19      2.00 o 
   0  10  13       10.72        9.88      2.07 o 
   1  10  13       13.13       13.61      2.30 o 
   2  10  13       53.14       51.82      3.33 o 
   3  10  13       12.49        8.00      2.98 o 
   4  10  13       20.90       29.06      4.39 o 
  -3  11  13       14.13       11.00      4.59 o 
  -2  11  13       16.68       12.68      2.48 o 
  -1  11  13        0.06        2.49      2.30 o 
   0  11  13       20.16       31.07      3.02 o 
   1  11  13        0.08       -0.39      2.09 o 
   2  11  13       16.26       14.18      2.92 o 
  -2  12  13       10.56       16.05      7.80 o 
  -1  12  13       29.32       31.29      6.09 o 
   0  12  13       17.16       15.86      3.22 o 
   1  12  13       29.64       30.29      4.49 o 
   2  12  13       10.65       12.38      4.61 o 
   0   0  14     1981.67     2120.55     22.21 o 
   1   0  14      212.79      203.37      2.83 o 
   2   0  14      342.65      356.90      3.86 o 
   3   0  14      271.99      265.88      3.71 o 
   4   0  14      204.07      204.46      4.94 o 
   5   0  14        1.93        1.19      2.18 o 
   6   0  14       13.40       13.23      2.07 o 
   7   0  14        2.95        4.47      3.58 o 
  -7   1  14       24.98       15.90      5.38 o 
  -6   1  14        4.19        0.11      2.23 o 
  -5   1  14      132.61      130.00      4.22 o 
  -4   1  14      124.05      113.40      4.65 o 
  -3   1  14      353.16      343.30      5.08 o 
  -2   1  14      195.46      197.11      3.66 o 
  -1   1  14      654.42      704.81      6.76 o 
   0   1  14       13.57       11.72      0.88 o 
   1   1  14      659.01      701.72      6.22 o 
   2   1  14      193.97      194.58      2.55 o 
   3   1  14      348.94      339.69      4.60 o 
   4   1  14      122.55      110.67      3.39 o 
   5   1  14      132.69      133.62      3.73 o 
   6   1  14        4.26        2.53      1.74 o 
   7   1  14       25.24       24.66      7.73 o 
  -7   2  14       44.38       42.49      7.00 o 
  -6   2  14       33.40       35.82      2.80 o 
  -5   2  14        4.51        5.34      1.78 o 
  -4   2  14        2.37       -0.53      1.51 o 
  -3   2  14       85.63       78.70      2.72 o 
  -2   2  14      277.19      287.04      3.64 o 
  -1   2  14       22.77       25.38      1.10 o 
   0   2  14      271.03      270.80      3.74 o 
   1   2  14       23.42       24.46      1.49 o 
   2   2  14      281.19      289.78      3.89 o 
   3   2  14       85.28       76.27      2.24 o 
   4   2  14        1.93        0.10      1.11 o 
   5   2  14        4.73        2.61      1.48 o 
   6   2  14       34.33       43.51      4.45 o 
   7   2  14       44.26       38.87      9.42 o 
  -7   3  14       28.11       26.36      6.92 o 
  -6   3  14       74.76       86.53      4.51 o 
  -5   3  14      123.99      134.18      4.52 o 
  -4   3  14       21.26       17.55      1.90 o 
  -3   3  14      135.07      140.99      3.14 o 
  -2   3  14      108.05      101.27      2.40 o 
  -1   3  14      133.71      128.21      2.41 o 
   0   3  14        3.44        2.74      0.61 o 
   1   3  14      126.20      118.72      2.03 o 
   2   3  14      109.23      110.24      2.27 o 
   3   3  14      137.79      142.69      2.88 o 
   4   3  14       20.97       19.68      1.92 o 
   5   3  14      126.37      137.21      5.11 o 
   6   3  14       75.48       77.10      5.89 o 
  -7   4  14       11.25       18.26      6.63 o 
  -6   4  14       19.57       13.92      3.63 o 
  -5   4  14       27.65       20.28      2.63 o 
  -4   4  14       58.23       62.08      3.02 o 
  -3   4  14      162.28      148.06      3.66 o 
  -2   4  14      295.61      296.05      4.20 o 
  -1   4  14       72.42       77.94      2.09 o 
   0   4  14      226.48      227.92      3.44 o 
   1   4  14       72.46       72.58      2.04 o 
   2   4  14      298.55      300.01      5.63 o 
   3   4  14      160.82      145.50      3.46 o 
   4   4  14       58.31       56.65      3.10 o 
   5   4  14       27.70       19.65      2.79 o 
   6   4  14       19.93       19.33      7.23 o 
  -7   5  14        3.86        9.87      5.89 o 
  -6   5  14        6.19        3.56      1.85 o 
  -5   5  14        9.91        9.10      2.06 o 
  -4   5  14       92.54       88.48      3.74 o 
  -3   5  14       87.97       96.75      3.32 o 
  -2   5  14      103.54       97.23      2.65 o 
  -1   5  14        2.08        1.96      0.86 o 
   0   5  14      440.05      409.04      4.72 o 
   1   5  14        2.71        1.52      0.92 o 
   2   5  14      101.90       95.88      2.58 o 
   3   5  14       85.09       93.16      6.25 o 
   4   5  14       92.47       90.18      4.31 o 
   5   5  14       10.08        8.64      2.29 o 
   6   5  14        5.98        8.59      3.44 o 
   7   5  14        4.12        0.88      4.71 o 
  -6   6  14       22.18       23.23      2.88 o 
  -5   6  14        3.84        2.92      1.78 o 
  -4   6  14       36.67       35.02      2.81 o 
  -3   6  14        7.24        8.65      1.72 o 
  -2   6  14      109.28      108.31      2.69 o 
  -1   6  14      403.36      388.23      4.92 o 
   0   6  14      229.12      197.69      3.48 o 
   1   6  14      403.13      393.47      5.43 o 
   2   6  14      105.56      112.31      3.06 o 
   3   6  14        7.52        7.71      1.80 o 
   4   6  14       38.92       43.09      5.03 o 
   5   6  14        3.69        4.99      2.25 o 
   6   6  14       21.78       18.16      5.68 o 
  -6   7  14       10.77       16.60      3.15 o 
  -5   7  14        2.47        2.06      2.00 o 
  -4   7  14       13.36       16.45      2.39 o 
  -3   7  14       21.75       20.01      2.54 o 
  -2   7  14        4.91        5.41      1.28 o 
  -1   7  14        2.64        3.47      1.25 o 
   0   7  14       46.37       40.80      2.06 o 
   1   7  14        2.88        1.93      1.30 o 
   2   7  14        4.99        4.40      1.50 o 
   3   7  14       22.04       19.84      2.54 o 
   4   7  14       13.46        9.81      2.35 o 
   5   7  14        2.36        5.80      2.48 o 
  -5   8  14        1.72       -2.41      2.41 o 
  -4   8  14       15.51       18.42      2.65 o 
  -3   8  14       14.31        9.75      2.20 o 
  -2   8  14       11.12       11.99      1.94 o 
  -1   8  14       31.81       30.71      2.09 o 
   0   8  14        0.76        2.23      1.32 o 
   1   8  14       32.25       32.96      2.20 o 
   2   8  14       11.61        8.80      1.66 o 
   3   8  14       13.82       10.85      2.49 o 
   4   8  14       16.16        9.37      2.70 o 
   5   8  14        1.65       -2.38      2.38 o 
  -4   9  14        7.76        3.19      3.36 o 
  -3   9  14       38.05       41.32      3.25 o 
  -2   9  14        1.72       -0.43      1.66 o 
  -1   9  14       79.89       87.28      3.53 o 
   0   9  14        4.30        3.72      1.51 o 
   1   9  14       80.77       85.41      3.45 o 
   2   9  14        1.82       -0.03      1.59 o 
   3   9  14       38.50       38.28      3.60 o 
   4   9  14        7.59        1.46      2.30 o 
   5   9  14       27.21       30.44      8.47 o 
  -4  10  14        4.14       -4.90      5.04 o 
  -3  10  14       22.52       20.22      3.01 o 
  -2  10  14        8.34       10.14      2.36 o 
  -1  10  14       23.82       23.20      2.41 o 
   0  10  14        2.91        4.72      1.87 o 
   1  10  14       24.03       20.27      2.68 o 
   2  10  14        7.73        6.99      2.11 o 
   3  10  14       22.73       16.92      3.22 o 
   4  10  14        4.46        0.81      5.31 o 
  -3  11  14       10.21       10.90      7.95 o 
  -2  11  14        3.74        1.51      2.23 o 
  -1  11  14       17.23       12.98      2.74 o 
   0  11  14       38.08       46.65      3.36 o 
   1  11  14       16.95       16.83      2.70 o 
   2  11  14        3.88        4.26      2.58 o 
   3  11  14       10.00       17.52      9.57 o 
  -2  12  14       49.49       62.43     10.75 o 
   0  12  14       67.82       50.45      6.92 o 
   1  12  14        0.94        4.68      7.44 o 
   1   0  15       69.68       67.79      1.91 o 
   2   0  15       64.39       74.17      1.99 o 
   3   0  15       50.45       57.50      2.46 o 
   4   0  15        1.25       -1.31      1.31 o 
   5   0  15       32.21       28.29      2.98 o 
   6   0  15        8.28       10.57      2.12 o 
   7   0  15        1.52        1.40      3.90 o 
  -7   1  15       25.87       21.74      4.89 o 
  -6   1  15       12.65       14.90      2.22 o 
  -5   1  15      113.53      117.53      4.14 o 
  -4   1  15       96.29       96.63      3.38 o 
  -3   1  15      136.58      126.02      3.50 o 
  -2   1  15      212.31      213.55      3.32 o 
  -1   1  15       28.86       32.91      1.85 o 
   0   1  15        9.79       15.53      1.08 o 
   1   1  15       30.90       32.83      2.03 o 
   2   1  15      214.44      209.10      3.27 o 
   3   1  15      143.32      134.32      3.56 o 
   4   1  15       96.14       98.83      4.71 o 
   5   1  15      111.23      115.31      4.13 o 
   6   1  15       12.07       10.40      2.16 o 
   7   1  15       26.15       34.90      8.84 o 
  -7   2  15       12.53       15.17      6.18 o 
  -6   2  15       67.06       72.28      4.30 o 
  -5   2  15        2.34        1.07      1.61 o 
  -4   2  15       64.21       58.68      3.22 o 
  -3   2  15      121.81      124.30      3.51 o 
  -2   2  15       78.18       68.66      2.05 o 
  -1   2  15      110.94      114.03      2.05 o 
   0   2  15     1081.96     1043.68      9.53 o 
   1   2  15      109.86      111.69      2.52 o 
   2   2  15       76.80       69.23      2.82 o 
   3   2  15      124.38      128.10      2.78 o 
   4   2  15       67.71       62.24      3.85 o 
   5   2  15        2.13        0.08      1.91 o 
   6   2  15       67.02       70.72      4.25 o 
  -6   3  15        0.36       -0.89      1.90 o 
  -5   3  15       18.76       22.22      2.54 o 
  -4   3  15       52.64       44.88      2.68 o 
  -3   3  15      217.01      232.87      4.46 o 
  -2   3  15      194.93      187.15      3.31 o 
  -1   3  15        6.37        5.79      0.92 o 
   0   3  15       50.65       52.67      1.48 o 
   1   3  15        6.39        6.88      0.66 o 
   2   3  15      196.32      189.69      3.05 o 
   3   3  15      217.11      224.33      4.24 o 
   4   3  15       53.59       46.57      3.09 o 
   5   3  15       18.69       20.80      2.83 o 
   6   3  15        0.32        1.03      2.83 o 
  -7   4  15        0.63       -1.18      5.74 o 
  -6   4  15        0.36       -1.98      1.98 o 
  -5   4  15        9.85       10.30      2.89 o 
  -4   4  15       10.98       15.26      2.14 o 
  -3   4  15      304.38      312.36      5.38 o 
  -2   4  15      156.42      155.59      3.23 o 
  -1   4  15        1.98        0.33      0.88 o 
   0   4  15      350.25      330.44      4.33 o 
   1   4  15        2.37        2.82      0.92 o 
   2   4  15      158.06      156.74      3.64 o 
   3   4  15      303.56      308.96      5.86 o 
   4   4  15        9.54        8.98      2.53 o 
   5   4  15        9.29       10.05      2.41 o 
   6   4  15        0.29        0.43      2.77 o 
  -6   5  15        1.17        1.09      1.88 o 
  -5   5  15       54.81       65.40      3.55 o 
  -4   5  15       23.31       19.14      2.29 o 
  -3   5  15       81.72       96.52      3.29 o 
  -2   5  15       89.70       92.61      3.15 o 
  -1   5  15      171.49      170.49      3.18 o 
   0   5  15       21.47       19.92      1.43 o 
   1   5  15      170.73      167.41      3.12 o 
   2   5  15       87.80       86.82      2.81 o 
   3   5  15       80.71       93.66      3.88 o 
   4   5  15       22.57       20.90      3.24 o 
   5   5  15       54.69       56.69      4.22 o 
   6   5  15        1.25       -1.40      3.32 o 
  -6   6  15        5.71        4.84      3.34 o 
  -5   6  15        0.06       -0.56      1.73 o 
  -4   6  15       36.15       33.67      2.80 o 
  -3   6  15       65.57       62.57      3.23 o 
  -2   6  15       10.32        8.68      1.29 o 
  -1   6  15       39.42       37.59      1.88 o 
   0   6  15       31.13       25.18      1.71 o 
   1   6  15       39.46       39.48      2.15 o 
   2   6  15       10.34        8.63      1.46 o 
   3   6  15       66.41       60.26      3.98 o 
   4   6  15       36.17       29.00      3.02 o 
   5   6  15        0.08        1.08      2.03 o 
   6   6  15        5.74        3.24      5.30 o 
  -6   7  15        1.84        4.12      4.27 o 
  -5   7  15       29.77       29.86      3.02 o 
  -4   7  15       76.82       79.56      4.12 o 
  -3   7  15        5.74        7.68      1.76 o 
  -2   7  15       33.35       28.54      2.11 o 
  -1   7  15      102.73      101.73      3.13 o 
   0   7  15       10.16        4.59      1.37 o 
   1   7  15      104.96      109.20      3.27 o 
   2   7  15       33.82       32.22      2.26 o 
   3   7  15        5.37        5.33      2.12 o 
   4   7  15       77.03       75.30      4.54 o 
   5   7  15       30.15       37.36      3.94 o 
  -5   8  15       13.26       12.99      5.30 o 
  -4   8  15       49.81       51.84      3.54 o 
  -3   8  15        4.63       -1.01      1.77 o 
  -2   8  15       75.67       88.38      3.88 o 
  -1   8  15       28.10       25.49      2.03 o 
   0   8  15      108.98      106.59      4.12 o 
   1   8  15       28.72       27.68      2.42 o 
   2   8  15       77.74       89.18      3.51 o 
   3   8  15        4.40        0.76      2.14 o 
   4   8  15       49.20       43.64      3.76 o 
   5   8  15       12.83       10.25      3.98 o 
  -4   9  15        1.54       -0.94      3.11 o 
  -3   9  15        3.54        1.07      2.33 o 
  -2   9  15       20.29       14.57      2.27 o 
  -1   9  15        2.31        3.50      1.79 o 
   0   9  15       13.55        7.81      1.80 o 
   1   9  15        2.27        0.67      1.52 o 
   2   9  15       20.61       16.69      2.58 o 
   3   9  15        3.49        5.04      2.55 o 
   4   9  15        1.39        2.48      2.73 o 
  -3  10  15       11.05        8.70      3.64 o 
  -2  10  15       43.39       42.48      3.19 o 
  -1  10  15       32.51       34.97      3.40 o 
   0  10  15       85.78       97.86      4.29 o 
   1  10  15       31.78       35.73      3.15 o 
   2  10  15       42.03       45.84      4.74 o 
   3  10  15       10.92       10.27      3.05 o 
   4  10  15        6.55        4.37      5.81 o 
  -3  11  15        2.59        2.21      7.36 o 
  -2  11  15       28.23       32.84      8.25 o 
  -1  11  15       31.78       26.88      3.20 o 
   0  11  15        6.03        6.33      2.29 o 
   1  11  15       32.88       29.64      3.08 o 
   2  11  15       28.68       28.65      4.37 o 
   0  12  15       96.99      106.04      9.41 o 
   0   0  16        1.50        2.74      1.46 o 
   1   0  16      276.70      275.15      4.05 o 
   2   0  16       88.53       93.21      2.19 o 
   3   0  16      358.45      361.31      5.50 o 
   4   0  16      102.62       90.49      3.67 o 
   5   0  16       46.64       43.88      3.09 o 
   6   0  16        0.02        0.27      1.79 o 
   7   0  16       23.97       21.05      5.16 o 
  -7   1  16        7.01        8.99      4.40 o 
  -6   1  16        2.99        0.88      1.88 o 
  -5   1  16        6.79        7.82      1.96 o 
  -4   1  16       33.56       31.88      2.37 o 
  -3   1  16       83.20       86.93      3.00 o 
  -2   1  16      162.23      163.97      2.97 o 
  -1   1  16       31.05       31.24      1.49 o 
   0   1  16        8.45       10.30      0.73 o 
   1   1  16       29.06       29.81      1.58 o 
   2   1  16      159.30      161.73      3.09 o 
   3   1  16       83.55       83.69      2.53 o 
   4   1  16       33.26       34.33      2.65 o 
   5   1  16        6.37        8.27      2.69 o 
   6   1  16        3.23        1.69      1.89 o 
  -7   2  16        6.56        1.47      5.15 o 
  -6   2  16       10.94       10.51      2.24 o 
  -5   2  16        8.05        9.25      2.08 o 
  -4   2  16       18.94       19.02      2.54 o 
  -3   2  16       13.24       12.11      1.95 o 
  -2   2  16      208.48      196.99      3.95 o 
  -1   2  16        7.24        8.50      1.05 o 
   0   2  16      357.52      374.78      4.58 o 
   1   2  16        7.45        6.44      1.07 o 
   2   2  16      205.01      194.61      3.54 o 
   3   2  16       12.83       11.58      2.56 o 
   4   2  16       18.07       19.47      2.65 o 
   5   2  16        8.29        8.50      2.37 o 
   6   2  16       10.48        6.67      2.44 o 
  -6   3  16       19.98       25.73      3.06 o 
  -5   3  16        2.61        1.57      1.88 o 
  -4   3  16       89.70       88.04      4.64 o 
  -3   3  16      380.69      386.18      8.51 o 
  -2   3  16      172.47      169.57      3.23 o 
  -1   3  16       35.73       36.00      1.60 o 
   0   3  16      304.97      306.52      4.14 o 
   1   3  16       37.08       35.38      1.78 o 
   2   3  16      175.88      166.45      3.43 o 
   3   3  16      378.24      387.52      6.58 o 
   4   3  16       87.45       89.12      4.77 o 
   5   3  16        2.20        2.48      2.02 o 
   6   3  16       20.87       19.07      3.88 o 
  -6   4  16        0.79        0.15      2.26 o 
  -5   4  16        5.92        4.39      2.78 o 
  -4   4  16       29.86       28.22      2.44 o 
  -3   4  16       61.33       57.85      2.77 o 
  -2   4  16       96.66       97.49      2.61 o 
  -1   4  16       19.22       16.75      1.34 o 
   0   4  16       14.69       12.79      1.30 o 
   1   4  16       19.57       19.08      2.01 o 
   2   4  16       96.57       96.97      2.71 o 
   3   4  16       62.55       60.68      3.14 o 
   4   4  16       29.53       26.99      2.77 o 
   5   4  16        5.92        3.82      2.31 o 
   6   4  16        0.74        0.15      2.90 o 
  -6   5  16        7.70        6.01      3.91 o 
  -5   5  16       17.87       22.58      2.83 o 
  -4   5  16       68.76       64.99      3.65 o 
  -3   5  16       67.33       68.56      3.13 o 
  -2   5  16      166.36      155.42      3.98 o 
  -1   5  16        7.30        6.76      1.23 o 
   0   5  16       64.87       78.45      2.35 o 
   1   5  16        7.15        5.44      1.67 o 
   2   5  16      162.85      159.33      3.44 o 
   3   5  16       68.75       72.94      3.57 o 
   4   5  16       70.44       78.49      4.15 o 
   5   5  16       18.05       17.15      3.59 o 
   6   5  16        7.73        6.77      5.30 o 
  -6   6  16       13.39       14.36      3.55 o 
  -5   6  16        7.68        5.31      2.15 o 
  -4   6  16       85.32       81.70      4.04 o 
  -3   6  16       12.77       14.87      1.97 o 
  -2   6  16      123.05      127.30      2.98 o 
  -1   6  16       13.95       11.72      1.42 o 
   0   6  16        6.21        4.39      1.25 o 
   1   6  16       12.68       13.18      1.63 o 
   2   6  16      122.98      122.05      3.27 o 
   3   6  16       13.33       15.41      2.49 o 
   4   6  16       85.42       83.36      4.50 o 
   5   6  16        7.97        6.72      2.79 o 
   6   6  16       13.03       11.04      6.63 o 
  -5   7  16       17.37       21.27      2.86 o 
  -4   7  16        6.33        8.20      2.51 o 
  -3   7  16       37.76       31.48      2.60 o 
  -2   7  16      118.39      123.58      3.74 o 
  -1   7  16       21.80       24.99      1.91 o 
   0   7  16        0.32        0.32      1.40 o 
   1   7  16       21.61       27.69      2.02 o 
   2   7  16      118.01      116.89      3.40 o 
   3   7  16       36.67       26.04      3.03 o 
   4   7  16        6.61        6.01      2.42 o 
   5   7  16       16.98       18.22      3.11 o 
  -5   8  16        7.62        7.06      3.90 o 
  -4   8  16       13.03       10.05      2.45 o 
  -3   8  16       22.80       17.69      2.61 o 
  -2   8  16       14.52       13.91      2.22 o 
  -1   8  16       48.30       42.88      2.43 o 
   0   8  16        0.24       -1.41      1.41 o 
   1   8  16       47.90       44.96      2.71 o 
   2   8  16       13.91       13.29      1.89 o 
   3   8  16       23.08       19.60      2.92 o 
   4   8  16       12.80       10.03      2.82 o 
   5   8  16        7.32       -3.71      3.71 o 
  -4   9  16        0.18       -2.15      6.51 o 
  -3   9  16       31.45       36.76      4.96 o 
  -2   9  16        9.69        8.45      2.09 o 
  -1   9  16       35.80       38.36      2.97 o 
   0   9  16        8.62        9.93      1.95 o 
   1   9  16       35.42       34.83      2.71 o 
   2   9  16        9.86        5.44      1.97 o 
   3   9  16       31.56       31.35      3.86 o 
   4   9  16        0.22        0.80      3.23 o 
  -3  10  16        0.14        5.18      5.94 o 
  -2  10  16       13.82       13.69      2.63 o 
  -1  10  16        0.60       -1.94      1.94 o 
   0  10  16        0.44       -1.75      1.83 o 
   1  10  16        0.61        1.66      2.07 o 
   2  10  16       14.03       12.57      2.52 o 
   3  10  16        0.16        0.82      3.83 o 
  -3  11  16        6.34        3.53      8.10 o 
  -2  11  16       29.29       17.67      7.51 o 
  -1  11  16        0.93       -1.20      3.82 o 
   0  11  16       34.32       33.29      3.65 o 
   1  11  16        0.95       -3.05      3.05 o 
   2  11  16       29.66       23.27      7.51 o 
   0  12  16        2.74        5.89      6.92 o 
   1   0  17       10.83       14.84      1.36 o 
   2   0  17      229.68      220.64      3.57 o 
   3   0  17        6.55        6.36      1.43 o 
   4   0  17       25.41       19.00      2.20 o 
   5   0  17        9.52        7.16      2.07 o 
   6   0  17        7.72        1.37      1.95 o 
   7   0  17       23.36       21.20      7.36 o 
  -7   1  17        3.37        2.64      7.36 o 
  -6   1  17       49.73       50.25      3.53 o 
  -5   1  17       18.19       20.42      2.33 o 
  -4   1  17       30.42       30.72      2.38 o 
  -3   1  17       47.56       43.66      2.59 o 
  -2   1  17       61.91       65.66      2.17 o 
  -1   1  17      232.44      226.26      3.83 o 
   0   1  17      169.33      168.45      3.40 o 
   1   1  17      235.77      232.35      3.79 o 
   2   1  17       61.02       62.66      2.27 o 
   3   1  17       46.44       41.48      2.89 o 
   4   1  17       29.53       27.89      3.26 o 
   5   1  17       18.34       21.93      2.61 o 
   6   1  17       50.49       49.86      3.92 o 
  -6   2  17       82.62       81.15      4.26 o 
  -5   2  17       20.35       18.57      2.12 o 
  -4   2  17       36.92       35.63      2.81 o 
  -3   2  17        9.94        5.35      2.08 o 
  -2   2  17      130.89      132.08      3.02 o 
  -1   2  17       49.11       54.64      1.98 o 
   0   2  17      403.82      409.94      5.60 o 
   1   2  17       51.92       57.77      2.14 o 
   2   2  17      126.52      126.19      2.99 o 
   3   2  17        9.38        6.55      1.49 o 
   4   2  17       37.99       33.33      3.38 o 
   5   2  17       19.90       15.80      2.79 o 
   6   2  17       82.93       81.62      8.59 o 
  -6   3  17        0.97        0.29      1.85 o 
  -5   3  17        2.71        2.74      2.48 o 
  -4   3  17       22.94       22.26      2.79 o 
  -3   3  17       15.72       21.34      2.09 o 
  -2   3  17       70.46       61.82      2.29 o 
  -1   3  17       58.78       57.25      2.01 o 
   0   3  17       72.54       84.82      2.50 o 
   1   3  17       58.52       55.89      2.23 o 
   2   3  17       70.47       61.26      2.48 o 
   3   3  17       15.57       16.52      2.06 o 
   4   3  17       23.34       22.32      3.01 o 
   5   3  17        2.62       -1.09      2.14 o 
   6   3  17        1.02        0.33      2.41 o 
  -6   4  17        1.50        1.33      2.45 o 
  -5   4  17      109.37      119.16      6.48 o 
  -4   4  17       44.63       51.67      3.04 o 
  -3   4  17       89.68       90.49      3.23 o 
  -2   4  17      105.85      110.33      2.87 o 
  -1   4  17      203.09      191.16      3.90 o 
   0   4  17       83.13       84.43      2.51 o 
   1   4  17      201.91      199.24      3.77 o 
   2   4  17      106.63      102.51      3.04 o 
   3   4  17       92.13       90.01      3.77 o 
   4   4  17       44.04       41.02      3.74 o 
   5   4  17      108.68      118.86      5.64 o 
   6   4  17        1.70       -4.42      4.42 o 
  -6   5  17        1.84       -1.91      2.66 o 
  -5   5  17        5.19        2.67      1.96 o 
  -4   5  17       47.26       41.31      3.26 o 
  -3   5  17       24.40       23.59      2.08 o 
  -2   5  17       11.06       14.66      1.50 o 
  -1   5  17      108.77      109.89      3.00 o 
   0   5  17      277.51      281.14      4.89 o 
   1   5  17      108.12      110.72      3.06 o 
   2   5  17       10.40        9.45      1.51 o 
   3   5  17       25.20       27.82      2.85 o 
   4   5  17       46.39       42.21      3.68 o 
   5   5  17        5.75        3.63      2.71 o 
   6   5  17        1.89        4.71      4.71 o 
  -6   6  17        4.19        3.98      4.71 o 
  -5   6  17        0.54       -0.32      2.03 o 
  -4   6  17       64.84       53.34      3.51 o 
  -3   6  17        8.36        8.21      1.85 o 
  -2   6  17       37.40       40.54      2.20 o 
  -1   6  17       58.35       55.87      2.37 o 
   0   6  17       55.73       54.50      2.48 o 
   1   6  17       59.00       45.98      2.42 o 
   2   6  17       37.47       35.23      2.22 o 
   3   6  17        8.45        8.41      2.32 o 
   4   6  17       65.08       55.91      4.05 o 
   5   6  17        0.56       -2.53      2.59 o 
  -5   7  17        3.43        1.47      2.39 o 
  -4   7  17       45.61       46.70      4.55 o 
  -3   7  17       12.30       13.20      2.87 o 
  -2   7  17       65.43       79.42      3.24 o 
  -1   7  17       88.13       92.06      3.24 o 
   0   7  17      126.04      128.35      3.71 o 
   1   7  17       86.95       86.99      3.21 o 
   2   7  17       67.00       78.20      3.13 o 
   3   7  17       13.11       14.63      2.61 o 
   4   7  17       44.55       43.97      3.86 o 
   5   7  17        3.37        4.41      3.37 o 
  -5   8  17       23.23       27.68      8.25 o 
  -4   8  17        3.22        0.38      2.46 o 
  -3   8  17        0.03       -1.90      1.90 o 
  -2   8  17       26.17       28.51      2.70 o 
  -1   8  17       15.29       18.08      1.87 o 
   0   8  17       36.67       34.95      2.46 o 
   1   8  17       15.48       17.89      2.16 o 
   2   8  17       27.73       29.94      2.59 o 
   3   8  17        0.05        0.48      2.15 o 
   4   8  17        2.84       -0.07      2.70 o 
  -4   9  17        6.76        2.99      4.70 o 
  -3   9  17       11.82       11.08      4.38 o 
  -2   9  17        5.85        3.32      1.98 o 
  -1   9  17       15.83       13.70      2.25 o 
   0   9  17       17.00        7.94      1.92 o 
   1   9  17       15.56       12.83      2.10 o 
   2   9  17        5.63        3.85      2.05 o 
   3   9  17       11.57       12.62      3.05 o 
   4   9  17        6.92        1.95      5.62 o 
  -3  10  17       26.09       26.13      7.07 o 
  -2  10  17       10.99        9.37      2.57 o 
  -1  10  17       13.13        8.95      2.46 o 
   0  10  17        1.92        1.62      2.11 o 
   1  10  17       14.07       13.09      2.46 o 
   2  10  17       10.51        9.13      2.72 o 
   3  10  17       25.93       12.37      7.51 o 
  -2  11  17        3.00        1.91      5.89 o 
  -1  11  17       14.82       13.68      5.41 o 
   0  11  17       92.54       94.26      7.38 o 
   1  11  17       14.58       12.65      3.85 o 
   0   0  18        4.64        1.27      1.62 o 
   1   0  18      163.17      159.92      3.76 o 
   2   0  18       40.17       39.67      2.19 o 
   3   0  18        0.10       -1.32      1.32 o 
   4   0  18       13.20        9.81      2.03 o 
   5   0  18       41.86       42.75      3.23 o 
   6   0  18        1.47       -1.13      3.74 o 
  -6   1  18        7.98        9.97      2.37 o 
  -5   1  18        2.83       -0.34      1.87 o 
  -4   1  18        3.47        4.66      2.45 o 
  -3   1  18       42.50       38.06      2.33 o 
  -2   1  18       24.90       26.41      1.84 o 
  -1   1  18       32.55       40.81      2.14 o 
   0   1  18       40.04       49.97      2.16 o 
   1   1  18       32.31       44.15      2.07 o 
   2   1  18       25.40       25.50      1.90 o 
   3   1  18       43.23       39.23      2.90 o 
   4   1  18        3.56        1.84      1.93 o 
   5   1  18        3.01        5.22      2.49 o 
   6   1  18        7.58       11.40      2.87 o 
  -6   2  18       20.33       25.12      2.98 o 
  -5   2  18        0.40       -0.65      1.68 o 
  -4   2  18        7.60        8.99      2.17 o 
  -3   2  18      119.59      116.23      3.68 o 
  -2   2  18        3.01        5.26      1.27 o 
  -1   2  18        6.95        6.47      1.78 o 
   0   2  18       31.29       41.90      2.14 o 
   1   2  18        6.98        5.38      1.16 o 
   2   2  18        3.10        1.42      1.16 o 
   3   2  18      118.48      115.46      4.33 o 
   4   2  18        7.82       11.55      2.62 o 
   5   2  18        0.41       -0.84      2.59 o 
   6   2  18       20.53       27.24      3.47 o 
  -6   3  18        4.61        3.51      2.23 o 
  -5   3  18        5.39        4.34      2.13 o 
  -4   3  18       37.72       38.12      3.06 o 
  -3   3  18       70.01       71.54      3.50 o 
  -2   3  18      306.20      315.52      4.90 o 
  -1   3  18      120.36      122.32      2.84 o 
   0   3  18       10.68        9.20      1.42 o 
   1   3  18      121.86      125.70      2.95 o 
   2   3  18      305.63      306.57      4.93 o 
   3   3  18       71.86       69.82      5.19 o 
   4   3  18       36.54       36.42      3.58 o 
   5   3  18        5.12        2.15      2.66 o 
   6   3  18        4.19       -0.76      2.68 o 
  -6   4  18       15.12       11.12      3.19 o 
  -5   4  18        8.55       13.84      2.91 o 
  -4   4  18       30.16       35.32      2.81 o 
  -3   4  18       85.49       77.96      3.84 o 
  -2   4  18       42.38       42.37      2.12 o 
  -1   4  18       81.37       77.41      2.57 o 
   0   4  18       17.94       15.60      1.48 o 
   1   4  18       82.85       80.58      3.06 o 
   2   4  18       41.40       38.15      2.22 o 
   3   4  18       84.92       81.56      4.14 o 
   4   4  18       30.75       31.34      3.55 o 
   5   4  18        8.13        5.88      2.77 o 
   6   4  18       15.27        6.63      5.30 o 
  -6   5  18        4.46        2.99      3.46 o 
  -5   5  18        4.76        4.50      2.51 o 
  -4   5  18       99.33       94.12      4.57 o 
  -3   5  18        2.67        2.50      1.50 o 
  -2   5  18      108.85      112.71      3.04 o 
  -1   5  18       80.19       79.24      2.83 o 
   0   5  18      142.09      138.06      3.44 o 
   1   5  18       80.31       73.98      2.84 o 
   2   5  18      107.06      113.42      3.24 o 
   3   5  18        2.62        0.65      1.78 o 
   4   5  18      100.46       90.25      5.50 o 
   5   5  18        4.72       -1.86      2.54 o 
  -5   6  18       31.98       30.31      3.07 o 
  -4   6  18       36.36       29.35      2.85 o 
  -3   6  18      156.75      156.50      4.52 o 
  -2   6  18       73.23       74.33      3.75 o 
  -1   6  18       36.85       40.91      2.14 o 
   0   6  18       64.07       67.93      3.27 o 
   1   6  18       35.93       39.44      2.31 o 
   2   6  18       75.18       79.22      3.02 o 
   3   6  18      157.68      150.33      5.37 o 
   4   6  18       35.22       28.63      3.35 o 
   5   6  18       32.07       29.33      4.05 o 
  -5   7  18        6.42        2.50      5.60 o 
  -4   7  18       17.64       10.93      2.56 o 
  -3   7  18       18.83       20.64      2.62 o 
  -2   7  18       58.01       68.26      3.42 o 
  -1   7  18       72.97       73.95      3.03 o 
   0   7  18       52.39       52.15      2.83 o 
   1   7  18       72.37       70.52      3.50 o 
   2   7  18       58.34       71.87      3.03 o 
   3   7  18       18.60       14.52      2.77 o 
   4   7  18       17.86        9.66      2.89 o 
   5   7  18        6.71       15.61      5.89 o 
  -4   8  18       10.97        9.51      3.00 o 
  -3   8  18        9.17        6.68      2.62 o 
  -2   8  18       22.57       21.55      2.57 o 
  -1   8  18       19.81       19.81      2.16 o 
   0   8  18       10.45       12.00      2.05 o 
   1   8  18       19.99       20.10      2.36 o 
   2   8  18       22.50       25.18      3.13 o 
   3   8  18        8.63        4.28      2.93 o 
   4   8  18       10.96        6.89      3.24 o 
  -4   9  18       15.58       11.34      6.33 o 
  -3   9  18        0.07       -3.15      3.15 o 
  -2   9  18       13.87       12.34      2.55 o 
  -1   9  18       31.57       32.29      2.86 o 
   0   9  18       37.53       43.29      2.94 o 
   1   9  18       31.34       34.76      2.68 o 
   2   9  18       13.22        7.84      2.29 o 
   3   9  18        0.05       -1.26      2.65 o 
   4   9  18       15.32        5.89     10.01 o 
  -3  10  18        8.65        3.44      6.18 o 
  -2  10  18       20.06       11.49      6.63 o 
  -1  10  18       33.44       37.00      3.60 o 
   0  10  18        4.51        4.82      2.81 o 
   1  10  18       33.41       33.83      3.92 o 
   2  10  18       20.10        8.46      3.88 o 
   3  10  18        8.66       -3.09      6.63 o 
   0  11  18       18.91       21.20      7.29 o 
   1  11  18        3.00        2.06      6.04 o 
   1   0  19       23.33       27.19      1.95 o 
   2   0  19       13.12       15.92      1.69 o 
   3   0  19        7.05        8.30      2.07 o 
   4   0  19       24.12       19.12      3.27 o 
   5   0  19        1.44        0.63      2.37 o 
   6   0  19       15.90       12.21      3.44 o 
  -6   1  19       28.25       35.29      4.33 o 
  -5   1  19        7.98        5.45      2.50 o 
  -4   1  19      149.22      157.77      6.01 o 
  -3   1  19       14.09       17.46      2.22 o 
  -2   1  19      198.66      199.45      4.14 o 
  -1   1  19      202.25      202.53      3.82 o 
   0   1  19      174.20      191.65      3.77 o 
   1   1  19      200.89      194.75      3.74 o 
   2   1  19      193.84      198.83      4.16 o 
   3   1  19       14.33       11.21      2.27 o 
   4   1  19      151.70      160.89      6.04 o 
   5   1  19        8.03        3.24      2.26 o 
   6   1  19       28.13       28.19      3.74 o 
  -6   2  19        1.20       -1.79      3.93 o 
  -5   2  19       31.42       39.31      3.45 o 
  -4   2  19        1.17        0.03      2.14 o 
  -3   2  19       98.51      108.96      7.13 o 
  -2   2  19       49.99       45.95      3.02 o 
  -1   2  19      248.49      257.87      4.53 o 
   0   2  19       21.17       22.36      2.02 o 
   1   2  19      250.00      253.81      4.51 o 
   2   2  19       49.71       48.17      2.22 o 
   3   2  19       97.12      111.00      5.65 o 
   4   2  19        1.07        0.49      2.25 o 
   5   2  19       31.41       33.31      3.72 o 
   6   2  19        1.12       -0.22      3.31 o 
  -6   3  19       16.79       17.96      3.56 o 
  -5   3  19       44.23       48.13      3.97 o 
  -4   3  19        4.63        5.41      1.94 o 
  -3   3  19      131.57      117.16      5.60 o 
  -2   3  19       70.04       87.06      3.32 o 
  -1   3  19       92.77       95.58      3.35 o 
   0   3  19      129.44      138.46      3.76 o 
   1   3  19       92.96       90.90      2.78 o 
   2   3  19       70.34       81.73      2.92 o 
   3   3  19      131.75      117.08      5.41 o 
   4   3  19        4.62        4.15      2.51 o 
   5   3  19       43.76       49.93      4.76 o 
   6   3  19       16.98       17.20      4.10 o 
  -6   4  19        3.41        0.29      4.12 o 
  -5   4  19       23.95       24.67      3.34 o 
  -4   4  19       58.83       58.48      3.99 o 
  -3   4  19       24.65       23.61      2.16 o 
  -2   4  19       50.45       55.75      2.66 o 
  -1   4  19       13.46       13.93      1.66 o 
   0   4  19       82.30       78.97      2.66 o 
   1   4  19       14.08       15.82      1.79 o 
   2   4  19       49.86       48.38      2.82 o 
   3   4  19       23.36       25.28      2.82 o 
   4   4  19       58.90       59.37      4.60 o 
   5   4  19       25.00       29.91      3.79 o 
  -5   5  19       16.48       20.09      4.14 o 
  -4   5  19       25.68       33.87      3.24 o 
  -3   5  19       12.32       12.81      2.20 o 
  -2   5  19       25.09       26.41      2.08 o 
  -1   5  19       13.60       14.00      1.74 o 
   0   5  19        3.91        6.41      1.42 o 
   1   5  19       13.78       15.60      1.77 o 
   2   5  19       24.70       24.38      2.02 o 
   3   5  19       12.09       11.97      2.48 o 
   4   5  19       27.10       28.84      4.19 o 
   5   5  19       16.71       17.38      3.56 o 
  -5   6  19        5.93       11.16      3.42 o 
  -4   6  19       65.01       62.20      3.80 o 
  -3   6  19        5.96        9.07      2.11 o 
  -2   6  19       16.34       17.28      1.86 o 
  -1   6  19        3.96        3.90      1.36 o 
   0   6  19        1.49        1.62      1.53 o 
   1   6  19        3.88        5.23      1.45 o 
   2   6  19       16.25       13.07      1.75 o 
   3   6  19        6.09        8.53      2.50 o 
   4   6  19       64.26       70.26      6.40 o 
   5   6  19        6.01        7.09      4.71 o 
  -5   7  19        2.86        0.88      5.15 o 
  -4   7  19        2.48        1.38      2.31 o 
  -3   7  19       10.52        9.53      2.32 o 
  -2   7  19       14.87       15.56      2.02 o 
  -1   7  19        1.80        3.08      1.62 o 
   0   7  19       80.28       76.00      3.36 o 
   1   7  19        1.87        3.43      1.71 o 
   2   7  19       15.63       20.38      2.23 o 
   3   7  19       10.46        9.28      2.70 o 
   4   7  19        2.04        2.48      2.66 o 
  -4   8  19        2.32        2.01      4.64 o 
  -3   8  19        0.13       -2.83      2.83 o 
  -2   8  19        6.42        4.49      3.15 o 
  -1   8  19       16.70       10.90      1.96 o 
   0   8  19        5.05        5.19      1.86 o 
   1   8  19       15.68       16.61      2.91 o 
   2   8  19        6.63        1.45      2.17 o 
   3   8  19        0.15       -2.14      2.14 o 
   4   8  19        2.48        0.77      4.96 o 
  -3   9  19       11.28       22.68      8.25 o 
  -2   9  19       29.68       29.15      3.32 o 
  -1   9  19       24.97       27.16      2.82 o 
   0   9  19        0.04       -1.72      1.72 o 
   1   9  19       25.47       27.47      3.30 o 
   2   9  19       29.53       27.70      3.73 o 
   3   9  19       11.27       15.39      5.13 o 
  -2  10  19        0.31       -3.09      6.04 o 
  -1  10  19        5.63        4.01      3.76 o 
   0  10  19        3.48        0.93      2.54 o 
   1  10  19        6.06        5.18      2.93 o 
   2  10  19        0.31       -4.71      6.04 o 
   0  11  19        0.00       -1.91      6.33 o 
   0   0  20       17.05       17.43      2.55 o 
   1   0  20      260.28      260.25      4.85 o 
   2   0  20       10.99        8.20      1.53 o 
   3   0  20        0.52        0.85      2.17 o 
   4   0  20        0.21       -2.22      2.22 o 
   5   0  20       10.30        5.81      2.71 o 
   6   0  20       16.63       10.45      3.28 o 
  -6   1  20        6.14        6.24      4.39 o 
  -5   1  20        9.58        7.12      2.65 o 
  -4   1  20       14.77       12.45      3.21 o 
  -3   1  20       10.82       10.16      2.05 o 
  -2   1  20       39.68       38.65      2.81 o 
  -1   1  20       83.98       91.42      3.01 o 
   0   1  20       30.65       37.85      2.11 o 
   1   1  20       84.24       91.17      3.21 o 
   2   1  20       39.13       40.52      2.38 o 
   3   1  20       10.87        8.38      2.55 o 
   4   1  20       15.31       10.79      2.79 o 
   5   1  20        9.56        5.88      2.64 o 
   6   1  20        5.86        4.58      3.61 o 
  -6   2  20        9.43        7.39      3.27 o 
  -5   2  20        7.31       10.35      2.72 o 
  -4   2  20        1.08       -0.12      2.06 o 
  -3   2  20       67.70       65.33      3.83 o 
  -2   2  20       32.02       37.20      2.45 o 
  -1   2  20      107.34      118.72      3.33 o 
   0   2  20       14.04       17.38      1.77 o 
   1   2  20      110.44      122.75      4.05 o 
   2   2  20       31.74       37.78      2.07 o 
   3   2  20       68.27       63.05      6.23 o 
   4   2  20        1.09       -0.62      2.32 o 
   5   2  20        6.87        4.63      2.85 o 
   6   2  20        9.26        9.08      3.73 o 
  -6   3  20       16.14       27.10      8.25 o 
  -5   3  20        1.18       -2.12      3.57 o 
  -4   3  20       46.79       57.90      4.24 o 
  -3   3  20        8.45        9.68      2.40 o 
  -2   3  20       43.70       47.01      2.69 o 
  -1   3  20       53.49       52.85      2.78 o 
   0   3  20      160.96      171.83      3.91 o 
   1   3  20       53.40       54.26      2.39 o 
   2   3  20       46.83       48.91      2.78 o 
   3   3  20        8.49        6.96      2.34 o 
   4   3  20       47.11       42.23      4.19 o 
   5   3  20        1.15       -0.18      2.64 o 
   6   3  20       16.17       10.45      5.45 o 
  -5   4  20        9.31       11.77      3.44 o 
  -4   4  20        9.07        6.46      2.67 o 
  -3   4  20       10.76       10.46      2.87 o 
  -2   4  20       52.32       55.04      2.92 o 
  -1   4  20       33.61       30.92      2.17 o 
   0   4  20       40.23       36.55      2.31 o 
   1   4  20       35.08       37.17      2.60 o 
   2   4  20       51.79       56.12      3.07 o 
   3   4  20       10.97        9.57      2.83 o 
   4   4  20        9.30        6.24      2.78 o 
   5   4  20        9.29        2.47      3.02 o 
  -5   5  20        3.52       -2.24      3.64 o 
  -4   5  20        6.52        4.33      2.63 o 
  -3   5  20       31.85       31.09      3.03 o 
  -2   5  20       52.18       45.89      2.79 o 
  -1   5  20        4.40        3.29      1.55 o 
   0   5  20       32.00       33.23      2.12 o 
   1   5  20        4.25        3.42      1.37 o 
   2   5  20       53.50       50.71      4.75 o 
   3   5  20       32.15       33.03      3.93 o 
   4   5  20        6.11        7.51      3.00 o 
   5   5  20        3.64        4.17      3.27 o 
  -4   6  20        6.80        2.58      2.72 o 
  -3   6  20       37.78       42.45      3.60 o 
  -2   6  20        7.61        5.04      1.78 o 
  -1   6  20       61.86       66.30      2.75 o 
   0   6  20       16.93       16.21      2.06 o 
   1   6  20       59.89       61.10      3.06 o 
   2   6  20        7.69        5.28      1.88 o 
   3   6  20       36.66       40.10      3.58 o 
   4   6  20        6.92        1.12      2.85 o 
   5   6  20       14.99       27.24      7.80 o 
  -4   7  20        0.69       -4.37      6.92 o 
  -3   7  20        0.81        0.35      2.69 o 
  -2   7  20       11.06        9.52      2.08 o 
  -1   7  20       12.32       11.70      2.03 o 
   0   7  20        9.89        9.28      1.91 o 
   1   7  20       12.22       11.95      1.96 o 
   2   7  20       10.85       10.71      2.38 o 
   3   7  20        0.82       -2.26      2.26 o 
   4   7  20        0.81        6.13      5.04 o 
  -3   8  20        4.36        8.66      3.15 o 
  -2   8  20        5.15        2.75      2.55 o 
  -1   8  20       37.31       39.04      2.82 o 
   0   8  20        0.21       -0.97      1.61 o 
   1   8  20       38.05       39.91      2.84 o 
   2   8  20        5.03        3.32      2.41 o 
   3   8  20        4.51       -0.10      2.70 o 
   4   8  20        6.79        9.57     10.31 o 
  -3   9  20        1.31        9.57      7.36 o 
  -2   9  20       39.00       38.58      5.21 o 
  -1   9  20       37.69       38.69      3.55 o 
   0   9  20        9.14        7.67      2.13 o 
   1   9  20       37.78       42.42      3.03 o 
   2   9  20       39.47       37.87      4.42 o 
  -2  10  20        1.73       -6.18      6.18 o 
   0  10  20       18.86       23.50      4.98 o 
   1  10  20       18.94       21.81      7.73 o 
   2  10  20        1.61       -5.89      5.89 o 
   1   0  21       36.72       43.20      2.49 o 
   2   0  21        0.74       -0.57      1.46 o 
   3   0  21        6.58        6.48      2.69 o 
   4   0  21        8.69        1.30      2.36 o 
   5   0  21        5.02        7.19      2.96 o 
   6   0  21        0.16       -4.56      4.56 o 
  -6   1  21        3.34        6.51      3.85 o 
  -5   1  21        6.92        7.96      3.01 o 
  -4   1  21       13.29       15.65      3.03 o 
  -3   1  21        6.59        4.38      2.29 o 
  -2   1  21       22.97       26.54      2.15 o 
  -1   1  21       75.66       83.36      2.99 o 
   0   1  21       36.56       43.93      3.23 o 
   1   1  21       76.55       84.99      3.82 o 
   2   1  21       22.78       27.15      2.16 o 
   3   1  21        6.62        7.61      2.53 o 
   4   1  21       12.87        9.01      3.39 o 
   5   1  21        6.74        5.81      3.59 o 
   6   1  21        3.64        0.15      5.01 o 
  -5   2  21       13.19       15.84      3.25 o 
  -4   2  21       11.48       13.70      2.61 o 
  -3   2  21       25.05       26.71      3.22 o 
  -2   2  21       69.22       67.00      3.17 o 
  -1   2  21       19.33       27.68      2.29 o 
   0   2  21        6.29        6.47      1.56 o 
   1   2  21       18.28       22.55      1.91 o 
   2   2  21       69.65       64.28      3.21 o 
   3   2  21       25.28       26.48      5.31 o 
   4   2  21       11.50       10.25      2.75 o 
   5   2  21       13.02       10.19      3.24 o 
   6   2  21        7.46       13.55      6.04 o 
  -5   3  21       31.02       27.01      3.47 o 
  -4   3  21       20.90       16.20      3.16 o 
  -3   3  21        0.88       -1.75      2.14 o 
  -2   3  21       52.83       52.14      2.92 o 
  -1   3  21       28.82       31.11      2.34 o 
   0   3  21       22.30       21.07      1.94 o 
   1   3  21       28.57       30.78      2.27 o 
   2   3  21       52.77       54.28      2.81 o 
   3   3  21        0.82       -0.96      2.25 o 
   4   3  21       20.83       21.91      3.41 o 
   5   3  21       31.00       23.90      3.89 o 
   6   3  21        1.89       -1.03      5.60 o 
  -5   4  21        0.39       -3.68      4.12 o 
  -4   4  21        2.86        2.97      2.58 o 
  -3   4  21       47.13       52.11      5.84 o 
  -2   4  21       50.01       51.49      2.93 o 
  -1   4  21      143.72      146.73      4.13 o 
   0   4  21        6.18        4.81      1.72 o 
   1   4  21      139.47      142.05      3.82 o 
   2   4  21       49.67       56.32      3.17 o 
   3   4  21       46.48       45.94      4.21 o 
   4   4  21        3.00        2.39      2.58 o 
   5   4  21        0.54        1.77      3.89 o 
  -4   5  21       52.53       45.39      5.13 o 
  -3   5  21        2.69        1.84      2.49 o 
  -2   5  21       92.35      102.99      3.91 o 
  -1   5  21       52.38       50.64      2.75 o 
   0   5  21       25.09       26.25      2.05 o 
   1   5  21       52.35       56.78      3.59 o 
   2   5  21       92.23      101.44      4.73 o 
   3   5  21        2.63        0.63      2.63 o 
   4   5  21       51.81       46.32      4.65 o 
   5   5  21        1.90        8.10      6.33 o 
  -4   6  21        0.29        0.90      2.89 o 
  -3   6  21        2.07        4.32      3.70 o 
  -2   6  21       24.57       25.04      2.54 o 
  -1   6  21        1.33        3.48      1.63 o 
   0   6  21        0.22       -1.54      1.54 o 
   1   6  21        1.33        0.96      1.65 o 
   2   6  21       24.39       23.08      2.59 o 
   3   6  21        2.07       -1.03      2.32 o 
   4   6  21        0.29        2.04      3.12 o 
  -4   7  21       14.05        5.74      7.95 o 
  -3   7  21        1.58        1.04      2.38 o 
  -2   7  21        8.67        6.50      2.04 o 
  -1   7  21       22.40       20.20      2.31 o 
   0   7  21       41.84       43.07      2.85 o 
   1   7  21       21.84       22.79      2.40 o 
   2   7  21        8.94        4.51      2.17 o 
   3   7  21        1.70       -2.49      2.49 o 
   4   7  21       14.62        2.80      8.69 o 
  -3   8  21       19.11       16.64      7.66 o 
  -2   8  21        7.71        4.55      3.68 o 
  -1   8  21       34.80       32.99      2.75 o 
   0   8  21       10.32       10.30      2.10 o 
   1   8  21       36.03       35.80      3.03 o 
   2   8  21        7.62        4.48      4.13 o 
   3   8  21       19.01       21.24      5.41 o 
  -2   9  21        0.50        0.59      5.89 o 
  -1   9  21        8.15        9.69      3.28 o 
   0   9  21        7.28        5.27      2.34 o 
   1   9  21        8.36        6.66      2.38 o 
   2   9  21        0.51       -3.53      6.33 o 
   0  10  21        4.53        2.36      6.48 o 
   1  10  21       14.70       11.93      5.89 o 
   0   0  22       36.57       35.98      4.55 o 
   1   0  22        0.06        2.25      1.60 o 
   2   0  22       22.58       23.41      2.28 o 
   3   0  22        5.92        2.99      2.53 o 
   4   0  22        1.26       -2.32      2.32 o 
   5   0  22       73.64       77.15      5.35 o 
  -5   1  22       19.22       16.79      3.62 o 
  -4   1  22       17.37       10.59      3.08 o 
  -3   1  22       19.88       19.38      3.26 o 
  -2   1  22        9.79       12.03      1.84 o 
  -1   1  22       90.82      104.35      3.85 o 
   0   1  22      158.95      167.19      4.20 o 
   1   1  22       90.62      101.71      3.58 o 
   2   1  22       10.37        9.89      1.89 o 
   3   1  22       19.82       13.69      3.11 o 
   4   1  22       17.54       13.15      3.93 o 
   5   1  22       19.55       21.39      3.69 o 
  -5   2  22        4.92        2.42      3.04 o 
  -4   2  22        0.17       -1.14      2.17 o 
  -3   2  22       28.04       30.98      3.18 o 
  -2   2  22       48.06       41.82      2.57 o 
  -1   2  22       32.92       33.29      2.55 o 
   0   2  22       34.05       29.79      2.11 o 
   1   2  22       33.48       30.55      2.26 o 
   2   2  22       48.92       43.28      2.86 o 
   3   2  22       28.25       25.57      3.53 o 
   4   2  22        0.14       -1.56      2.42 o 
   5   2  22        4.67        2.78      4.52 o 
  -5   3  22        3.79        2.80      3.71 o 
  -4   3  22        3.58       -2.45      2.45 o 
  -3   3  22       26.21       26.64      3.37 o 
  -2   3  22       91.96       98.87      3.76 o 
  -1   3  22       64.84       72.47      3.37 o 
   0   3  22       14.18       12.32      1.93 o 
   1   3  22       66.41       65.08      3.01 o 
   2   3  22       91.96       96.61      4.38 o 
   3   3  22       26.35       20.46      3.45 o 
   4   3  22        3.21        2.89      2.76 o 
   5   3  22        3.56        2.21      5.30 o 
  -4   4  22        2.49        2.97      3.59 o 
  -3   4  22        7.29        6.46      2.48 o 
  -2   4  22       26.10       27.10      2.66 o 
  -1   4  22       46.41       49.16      2.98 o 
   0   4  22        1.24       -1.48      1.48 o 
   1   4  22       46.09       54.31      2.84 o 
   2   4  22       25.84       24.12      2.50 o 
   3   4  22        7.58        7.56      2.93 o 
   4   4  22        2.60        2.07      2.85 o 
   5   4  22        8.55        5.60      6.18 o 
  -4   5  22        3.10        3.89      3.71 o 
  -3   5  22        1.93        3.36      3.03 o 
  -2   5  22       18.70       21.45      2.69 o 
  -1   5  22        6.10        5.72      1.76 o 
   0   5  22        3.87       -0.24      2.22 o 
   1   5  22        6.10        8.74      1.91 o 
   2   5  22       19.29       19.85      2.53 o 
   3   5  22        1.75        1.45      2.78 o 
   4   5  22        3.04       -0.56      3.11 o 
  -4   6  22       15.43       24.30      8.39 o 
  -3   6  22       15.89       15.64      3.27 o 
  -2   6  22        0.23        1.20      1.75 o 
  -1   6  22       25.60       25.16      2.30 o 
   0   6  22        0.00       -1.53      1.53 o 
   1   6  22       24.58       25.19      2.55 o 
   2   6  22        0.20       -1.97      1.97 o 
   3   6  22       15.61       15.62      3.68 o 
   4   6  22       15.54       18.11     10.45 o 
  -3   7  22       13.87       12.22      7.22 o 
  -2   7  22        0.41       -2.69      2.69 o 
  -1   7  22       31.95       24.74      2.73 o 
   0   7  22        0.30        0.63      1.87 o 
   1   7  22       31.93       27.51      2.69 o 
   2   7  22        0.51       -0.61      2.14 o 
   3   7  22       14.03        9.82      4.77 o 
   4   7  22        3.28       -2.50      9.13 o 
  -2   8  22       24.05       28.74      5.81 o 
  -1   8  22        1.05        2.52      1.94 o 
   0   8  22        8.18        8.55      2.19 o 
   1   8  22        1.14        2.42      2.03 o 
   2   8  22       24.62       20.63      7.46 o 
   3   8  22        0.80        5.89      6.18 o 
  -2   9  22        7.57       13.69      7.80 o 
  -1   9  22       49.70       65.23     10.60 o 
   0   9  22       42.88       52.73      4.84 o 
   1   9  22       50.18       49.24      5.12 o 
   1   0  23        0.33       -1.28      1.45 o 
   2   0  23       36.19       37.31      2.73 o 
   3   0  23        5.14       10.25      2.92 o 
   4   0  23        0.04       -1.36      2.51 o 
   5   0  23        4.37       -3.31      6.11 o 
  -5   1  23        1.68        2.01      4.42 o 
  -4   1  23        1.29        0.20      2.42 o 
  -3   1  23        2.58        1.43      2.40 o 
  -2   1  23       13.45       11.52      2.11 o 
  -1   1  23        9.05       13.22      2.01 o 
   0   1  23       13.48       20.75      2.10 o 
   1   1  23        8.35        7.96      1.86 o 
   2   1  23       13.01       12.31      2.12 o 
   3   1  23        2.38        1.29      2.52 o 
   4   1  23        1.46        0.28      2.52 o 
   5   1  23        1.80       -2.80      5.01 o 
  -5   2  23       10.53        8.69      6.92 o 
  -4   2  23       15.69        9.64      3.30 o 
  -3   2  23       34.71       39.05      3.45 o 
  -2   2  23        8.27        9.19      2.50 o 
  -1   2  23       52.80       57.22      2.94 o 
   0   2  23        3.21        2.21      1.46 o 
   1   2  23       51.07       54.31      2.73 o 
   2   2  23        7.89        4.35      1.93 o 
   3   2  23       34.51       36.23      3.99 o 
   4   2  23       15.08       10.36      3.27 o 
   5   2  23       10.88       11.04      5.89 o 
  -4   3  23        5.55        4.15      2.55 o 
  -3   3  23        9.81       13.36      2.87 o 
  -2   3  23       36.59       47.28      3.27 o 
  -1   3  23      102.85      106.86      3.95 o 
   0   3  23        5.73        1.90      1.68 o 
   1   3  23      102.48      109.51      4.29 o 
   2   3  23       36.56       36.16      2.87 o 
   3   3  23        9.66        5.44      3.55 o 
   4   3  23        5.57       -3.01      3.36 o 
  -4   4  23        7.20       11.49      3.88 o 
  -3   4  23        2.89        1.04      2.52 o 
  -2   4  23       66.10       72.00      3.86 o 
  -1   4  23       41.03       40.38      3.25 o 
   0   4  23       56.17       56.99      3.20 o 
   1   4  23       42.35       46.62      3.28 o 
   2   4  23       65.31       67.04      4.51 o 
   3   4  23        3.18       -2.66      2.66 o 
   4   4  23        7.48        6.05      3.81 o 
  -3   5  23        2.68       -1.79      2.93 o 
  -2   5  23       39.27       44.23      3.21 o 
  -1   5  23       33.24       40.11      2.85 o 
   0   5  23        1.90       -0.39      1.75 o 
   1   5  23       33.51       34.11      3.11 o 
   2   5  23       39.76       42.56      3.13 o 
   3   5  23        2.79       -0.07      2.82 o 
   4   5  23       35.15       26.21     11.63 o 
  -3   6  23        0.65       -0.16      2.70 o 
  -2   6  23        6.10        5.12      2.32 o 
  -1   6  23        5.74        1.42      1.71 o 
   0   6  23        0.03       -1.78      1.78 o 
   1   6  23        5.67        2.40      1.94 o 
   2   6  23        5.92        1.97      2.81 o 
   3   6  23        0.67       -4.02      4.02 o 
   4   6  23       30.96       34.16     12.37 o 
  -3   7  23       14.43        0.44      6.63 o 
  -2   7  23        1.13        0.94      2.13 o 
  -1   7  23       22.31       18.83      2.84 o 
   0   7  23       11.44        8.91      2.19 o 
   1   7  23       22.41       23.75      2.69 o 
   2   7  23        1.30       -1.09      2.88 o 
  -2   8  23       11.59       19.73      7.95 o 
  -1   8  23       16.72       17.56      3.41 o 
   0   8  23       17.14       20.68      2.73 o 
   1   8  23       17.04       24.55      3.25 o 
   2   8  23       11.44       19.00      7.07 o 
   0   9  23        2.19       -0.44      6.77 o 
   1   9  23        0.54       -5.30      5.30 o 
   0   0  24      243.23      269.65      8.08 o 
   1   0  24        3.76        3.82      1.79 o 
   2   0  24       12.99       17.98      2.34 o 
   3   0  24       14.37       11.52      3.11 o 
   4   0  24       33.55       33.43      4.07 o 
  -4   1  24        0.39       -2.70      2.70 o 
  -3   1  24        5.08        5.12      2.85 o 
  -2   1  24        7.81        7.49      2.11 o 
  -1   1  24       21.70       24.76      2.51 o 
   0   1  24      226.95      238.78      5.17 o 
   1   1  24       22.25       21.98      2.34 o 
   2   1  24        8.11        4.89      1.94 o 
   3   1  24        5.23        7.02      2.98 o 
   4   1  24        0.40        2.06      3.40 o 
  -4   2  24        0.11       -0.09      3.17 o 
  -3   2  24        0.47        0.42      2.24 o 
  -2   2  24        6.05        7.50      2.04 o 
  -1   2  24       12.30       11.87      1.96 o 
   0   2  24        2.04       -0.03      1.48 o 
   1   2  24       12.04        8.71      1.84 o 
   2   2  24        5.93        4.63      2.19 o 
   3   2  24        0.43       -0.37      2.58 o 
   4   2  24        0.13       -2.77      2.77 o 
  -4   3  24        8.94        7.13      7.44 o 
  -3   3  24       17.10       10.43      2.96 o 
  -2   3  24        4.57        6.97      2.04 o 
  -1   3  24       23.30       24.19      2.62 o 
   0   3  24       14.07        9.72      2.01 o 
   1   3  24       23.60       31.26      2.34 o 
   2   3  24        4.22        6.00      2.15 o 
   3   3  24       17.79       14.02      5.50 o 
   4   3  24        8.82        6.42      4.94 o 
  -3   4  24        3.60        2.93      2.71 o 
  -2   4  24       45.88       45.99      3.72 o 
  -1   4  24       29.93       36.89      3.80 o 
   0   4  24       29.03       33.20      2.72 o 
   1   4  24       30.39       30.74      2.99 o 
   2   4  24       45.52       50.67      3.70 o 
   3   4  24        3.40        2.08      2.84 o 
   4   4  24        2.51       -7.36      8.54 o 
  -3   5  24        5.90       -1.55      3.20 o 
  -2   5  24       25.13       23.83      2.75 o 
  -1   5  24        4.31        3.60      1.75 o 
   0   5  24        1.83       -0.97      1.67 o 
   1   5  24        4.21        3.58      2.91 o 
   2   5  24       24.98       26.15      4.25 o 
   3   5  24        5.73        5.50      3.34 o 
   4   5  24       14.33        9.72      9.87 o 
  -3   6  24        1.18       12.66      8.10 o 
  -2   6  24        8.18        6.86      3.76 o 
  -1   6  24       40.69       42.53      3.92 o 
   0   6  24        0.07       -1.80      2.61 o 
   1   6  24       40.55       47.45      3.67 o 
   2   6  24        8.45        4.70      2.71 o 
  -2   7  24        5.92        7.19      6.55 o 
  -1   7  24        6.63        9.64      3.19 o 
   0   7  24       10.21        5.23      2.13 o 
   1   7  24        6.49        3.92      2.84 o 
   2   7  24        6.17       10.62      4.63 o 
  -2   8  24       10.57       14.73      8.39 o 
  -1   8  24        3.48        2.06      4.71 o 
   0   8  24       25.74       23.64      3.73 o 
   1   8  24        3.48        2.12      4.00 o 
   1   0  25        0.22       -0.85      1.73 o 
   2   0  25       22.59       19.45      2.74 o 
   3   0  25        0.96       -1.06      2.81 o 
   4   0  25        5.22       -3.47      9.50 o 
  -4   1  25        3.72       -4.86      6.04 o 
  -3   1  25       31.61       30.57      3.88 o 
  -2   1  25        1.11        3.59      2.35 o 
  -1   1  25       25.12       26.42      2.57 o 
   0   1  25        0.57       10.61      2.46 o 
   1   1  25       26.01       25.02      2.99 o 
   2   1  25        1.07       -2.03      2.03 o 
   3   1  25       31.50       28.90      3.93 o 
   4   1  25        3.85        5.01      8.69 o 
  -4   2  25       10.31       -5.60      5.60 o 
  -3   2  25        4.18        3.95      3.67 o 
  -2   2  25       24.87       28.76      3.64 o 
  -1   2  25       42.18       48.41      2.91 o 
   0   2  25        6.83        9.94      2.20 o 
   1   2  25       42.55       45.68      2.93 o 
   2   2  25       24.67       27.64      4.60 o 
   3   2  25        4.22        1.11      2.81 o 
   4   2  25       10.02        0.29      9.13 o 
  -4   3  25        8.39       -5.45      5.45 o 
  -3   3  25       14.32       14.50      2.98 o 
  -2   3  25        4.81        3.81      2.01 o 
  -1   3  25        7.68        7.74      2.17 o 
   0   3  25        0.01       -1.55      1.61 o 
   1   3  25        7.75        6.36      2.52 o 
   2   3  25        4.73        1.39      2.34 o 
   3   3  25       14.45       13.97      3.41 o 
   4   3  25        8.47       28.13     11.63 o 
  -3   4  25        2.97        7.50      3.62 o 
  -2   4  25       13.54       17.43      3.30 o 
  -1   4  25        1.51        1.49      1.88 o 
   0   4  25       17.38       24.09      2.61 o 
   1   4  25        1.58       -2.23      2.23 o 
   2   4  25       13.79       11.81      3.20 o 
   3   4  25        2.98       -3.53      6.77 o 
  -2   5  25       11.41        8.93      2.49 o 
  -1   5  25        7.50        2.69      2.22 o 
   0   5  25        2.93        3.22      1.96 o 
   1   5  25        7.53        2.23      2.77 o 
   2   5  25       11.08        3.71      3.60 o 
   3   5  25        9.77        6.33      8.39 o 
  -2   6  25        6.39        6.19      4.71 o 
  -1   6  25        7.70        8.91      2.51 o 
   0   6  25        8.66        1.76      2.44 o 
   1   6  25        7.53        5.55      2.53 o 
   2   6  25        6.44       12.37      7.22 o 
  -2   7  25        7.25       14.23      4.44 o 
  -1   7  25        3.79        0.81      3.37 o 
   0   7  25        4.47        4.01      2.86 o 
   1   7  25        4.08       10.48      4.67 o 
   0   0  26      223.23      271.14      9.18 o 
   1   0  26        1.27        1.34      1.94 o 
   2   0  26        0.27        4.81      2.28 o 
   3   0  26        0.86       -0.34      2.96 o 
  -3   1  26        3.92        6.30      3.23 o 
  -2   1  26       20.41       24.02      2.87 o 
  -1   1  26        2.41        5.18      2.01 o 
   0   1  26        5.09        8.78      3.18 o 
   1   1  26        2.22        3.24      2.01 o 
   2   1  26       20.29       17.87      3.21 o 
   3   1  26        3.91       -2.03      2.97 o 
  -3   2  26        8.94        7.38      3.52 o 
  -2   2  26       23.93       26.01      3.04 o 
  -1   2  26        1.21        2.40      1.93 o 
   0   2  26       42.35       43.28      3.43 o 
   1   2  26        1.21        5.95      2.24 o 
   2   2  26       23.39       23.19      3.64 o 
   3   2  26        9.01       11.07      7.80 o 
  -3   3  26        4.37        7.66      5.89 o 
  -2   3  26        2.04        0.86      2.00 o 
  -1   3  26       15.15       13.64      2.61 o 
   0   3  26       10.65        9.45      2.47 o 
   1   3  26       15.53       23.20      2.75 o 
   2   3  26        2.05       -2.06      2.73 o 
   3   3  26        4.12        0.15      7.22 o 
  -3   4  26        4.27        7.07      5.45 o 
  -2   4  26        1.08        2.19      2.22 o 
  -1   4  26        0.63        0.83      2.00 o 
   0   4  26        0.03        0.12      1.90 o 
   1   4  26        0.59       -2.29      2.33 o 
   2   4  26        1.19       -3.18      3.18 o 
   3   4  26        4.31        3.09      9.42 o 
  -2   5  26       10.91       12.65      4.72 o 
  -1   5  26       36.68       38.73      3.22 o 
   0   5  26       10.18        7.73      2.57 o 
   1   5  26       36.10       31.74      4.35 o 
   2   5  26       10.95        2.65      6.18 o 
  -2   6  26       12.76       31.66      7.22 o 
  -1   6  26       11.88       12.07      3.73 o 
   0   6  26       34.33       34.90      3.82 o 
   1   6  26       12.00       10.97      4.33 o 
   2   6  26       12.69       21.79      8.69 o 
   0   7  26        0.29       -0.54      5.52 o 
   1   0  27       36.62       36.67      4.45 o 
   2   0  27        4.26        2.75      2.46 o 
   3   0  27        5.36       -7.95      8.10 o 
  -3   1  27        1.86        1.91      8.98 o 
  -2   1  27        8.61        6.16      2.54 o 
  -1   1  27       37.58       42.99      3.22 o 
   0   1  27        1.49        1.17      2.25 o 
   1   1  27       38.39       39.01      3.30 o 
   2   1  27        8.64       -0.33      3.14 o 
   3   1  27        1.87       -0.59      8.25 o 
  -3   2  27       17.61       14.28      6.77 o 
  -2   2  27        4.71        3.05      2.53 o 
  -1   2  27        5.98        3.45      2.20 o 
   0   2  27        3.35        2.85      2.04 o 
   1   2  27        6.00        5.00      2.40 o 
   2   2  27        5.03        1.87      3.23 o 
   3   2  27       17.64       12.96      9.13 o 
  -3   3  27        1.50       -3.68      4.86 o 
  -2   3  27        0.54       -1.97      2.33 o 
  -1   3  27        1.19       -0.39      1.89 o 
   0   3  27        0.29        1.27      2.55 o 
   1   3  27        1.20        2.24      2.07 o 
   2   3  27        0.51        2.06      5.45 o 
   3   3  27        1.52        4.12      9.57 o 
  -3   4  27        2.13        3.24      5.15 o 
  -2   4  27       17.46       31.36      6.77 o 
  -1   4  27        8.68        6.51      2.34 o 
   0   4  27        8.15        5.42      2.41 o 
   1   4  27        8.67        2.90      2.94 o 
  -1   5  27        2.77        2.12      3.25 o 
   0   5  27       26.94       22.13      5.60 o 
   1   5  27        2.51       -3.57      3.57 o 
   0   6  27        9.15        6.95      4.53 o 
   1   6  27        6.90        9.28      7.22 o 
   0   0  28        0.71        6.53      3.33 o 
   1   0  28       10.12       13.04      3.85 o 
   2   0  28       23.46       24.44      9.57 o 
  -2   1  28        6.60       -8.84      8.84 o 
  -1   1  28        1.26        3.51      2.10 o 
   0   1  28        0.31        4.34      2.27 o 
   1   1  28        1.21        1.00      2.34 o 
   2   1  28        6.61       -1.47      8.39 o 
  -2   2  28        5.75       -1.03      9.13 o 
  -1   2  28       12.72        7.47      3.66 o 
   0   2  28        3.85        4.25      2.92 o 
   1   2  28       12.74       19.97      3.77 o 
  -1   3  28       18.97       19.80      3.57 o 
   0   3  28        4.44        0.33      3.80 o 
   1   3  28       18.40       17.15      4.21 o 
  -1   4  28        9.08        5.55      5.53 o 
   0   4  28        0.07        0.34      2.84 o 
   1   4  28        9.10        3.30      4.23 o 
   0   5  28       22.40       17.28      5.47 o 
   1   5  28        4.36        7.81      4.69 o 
   1   0  29       10.50        8.27      4.71 o 
   2   0  29        2.55       -6.48      8.10 o 
  -2   1  29        1.03        6.33     10.16 o 
  -1   1  29        5.47       -1.71      5.39 o 
   0   1  29        5.32        9.32      3.31 o 
   1   1  29        5.37        6.51      4.70 o 
  -1   2  29       26.03       13.71      6.52 o 
   0   2  29        6.79        4.06      4.44 o 
   1   2  29       26.31       28.96      6.14 o 
  -1   3  29        0.04       -8.98      8.98 o 
   0   3  29        9.34       -1.57      9.65 o 
   1   3  29        0.05        3.36      4.97 o 
                                                 
